# Supplementary material for: Transcriptomic analysis of poco1, a mitochondrial pentatricopeptide repeat protein mutant in Arabidopsis thaliana
Source: BMC Plant Biol. 2020 May 12;20:209. doi: 10.1186/s12870-020-02418-z (PMC7216612; doi:10.1186/s12870-020-02418-z)
Supplement: Supplementary file 1 — Additional file 1: Table S1, Table S2 and Table S3. List of differentially expressed genes. Differentially expressed genes in poco1 in pre-inflorescence-inflorescence, inflorescence-flowering and inflorescence-inflorescence (fold changes either ≥2 or ≤ − 2 FDR cutoff < 0.05). [file 12870_2020_2418_MOESM1_ESM.xls]

## Sheet: pre-inflorescence-inflorescence
	Table S1: Differentially expressed genes in comparison 1 (pre-inflorescence-inflorescence)
	Gene ID	Gene Name	Gene Description	Fold Change	Normalized Expression values (wt)	Normalized Expression values (poco1)	FDR p-value
	AT5G24240	AT5G24240	phosphatidylinositol 4-kinase gamma-like protein	553.901	0.0300519	16.6457	2.88355e-12
	AT4G23310	CRK23	cysteine-rich RLK (RECEPTOR-like protein kinase) 23	56.5527	0.0759485	4.29509	0.0358481
	AT3G05070	AT3G05070	Cwf18 pre-mRNA splicing factor	47.8961	2.9734	142.414	7.74528e-05
	AT3G44790	AT3G44790	TRAF-like family protein	45.0564	0.909725	40.989	1.16304e-21
	AT5G38280	PR5K	PR5-like receptor kinase	41.1355	0.132636	5.45605	0.00357924
	AT5G26280	AT5G26280	TRAF-like family protein	24.0734	0.24099	5.80144	0.0239109
	AT3G13950	AT3G13950	ankyrin	23.7422	0.0308799	0.733159	0.0358326
	AT4G19430	AT4G19430	hypothetical protein	17.605	1.65101	29.0659	0.00157811
	AT5G44420	PDF1.2	plant defensin 1.2	10.737	3.87319	41.5865	1.81397e-14
	AT4G32208	AT4G32208	heat shock protein 70 (Hsp 70) family protein	10.4251	0.888946	9.26738	0.00129945
	AT5G55450	AT5G55450	Bifunctional inhibitor/lipid-transfer protein/seed storage 2S albumin superfamily protein	9.49455	14.3639	136.379	0.00678552
	AT3G57260	BGL2	beta-1,3-glucanase 2	9.19681	7.79762	71.7132	0.0297292
	AT5G55570	AT5G55570	transmembrane protein	8.88897	2.1137	18.7886	1.37241e-07
	AT4G15440	HPL1	hydroperoxide lyase 1	8.83347	1.98057	17.4953	0.000738407
	AT4G12470	AZI1	azelaic acid induced 1	8.53973	1.23541	10.5501	0.000616327
	AT5G10760	AT5G10760	Eukaryotic aspartyl protease family protein	6.85518	14.4216	98.8624	0.0254769
	AT2G26750	AT2G26750	alpha/beta-Hydrolases superfamily protein	6.54588	1.08334	7.09139	0.0252669
	AT4G16960	AT4G16960	disease resistance protein (TIR-NBS-LRR class)	6.19911	1.66023	10.292	0.00312217
	AT4G13560	UNE15	Late embryogenesis abundant protein (LEA) family protein	6.01369	2.02989	12.2071	0.000538548
	AT5G38050	AT5G38050	RNA polymerase II transcription elongation factor	5.71758	2.70202	15.449	5.95485e-05
	AT2G32680	RLP23	receptor like protein 23	5.5797	3.27452	18.2708	0.024614
	AT2G30140	UGT87A2	UDP-Glycosyltransferase superfamily protein	4.9659	14.0166	69.6049	3.93097e-16
	AT5G59670	AT5G59670	Leucine-rich repeat protein kinase family protein	4.80529	7.39286	35.5248	4.45285e-06
	AT1G14880	PCR1	PLANT CADMIUM RESISTANCE 1	4.63982	8.92872	41.4277	0.0150906
	AT5G18010	SAUR19	SAUR-like auxin-responsive protein family	4.53694	4.2172	19.1332	0.000103871
	AT2G14560	LURP1	LURP-one-like protein (DUF567)	4.53645	20.3079	92.1259	0.000115164
	AT3G45860	CRK4	cysteine-rich RLK (RECEPTOR-like protein kinase) 4	4.46136	5.03991	22.4848	0.0293894
	AT1G75040	PR5	pathogenesis-related protein 5	4.44545	29.9323	133.062	0.00018793
	AT5G24530	DMR6	2-oxoglutarate (2OG) and Fe(II)-dependent oxygenase superfamily protein	4.26473	4.81376	20.5294	0.0027993
	AT5G54720	AT5G54720	Ankyrin repeat family protein	4.19908	3.84796	16.1579	0.000638029
	AT1G50290	AT1G50290	hypothetical protein	4.17181	25.2711	105.426	2.16875e-17
	AT2G25964	AT2G25964	hypothetical protein	4.12394	5.86255	24.1768	3.37438e-05
	AT1G24147	AT1G24147	transmembrane protein	4.04161	13.7221	55.4596	0.0217057
	AT4G23610	AT4G23610	Late embryogenesis abundant (LEA) hydroxyproline-rich glycoprotein family	3.74957	3.14808	11.8039	0.0349544
	AT5G47250	AT5G47250	LRR and NB-ARC domains-containing disease resistance protein	3.69046	3.63173	13.4028	0.0111713
	AT4G22490	AT4G22490	Bifunctional inhibitor/lipid-transfer protein/seed storage 2S albumin superfamily protein	3.5636	3.7496	13.3621	0.0111713
	AT5G38610	AT5G38610	Plant invertase/pectin methylesterase inhibitor superfamily protein	3.51379	8.45323	29.7028	2.34015e-05
	AT4G13180	AT4G13180	NAD(P)-binding Rossmann-fold superfamily protein	3.35845	17.3614	58.3075	6.81468e-07
	AT3G26230	CYP71B24	cytochrome P450, family 71, subfamily B, polypeptide 24	3.16516	4.07571	12.9003	0.0297618
	AT1G67330	AT1G67330	glucuronoxylan 4-O-methyltransferase-like protein (DUF579)	3.10642	4.99778	15.5252	0.0158833
	AT3G23120	RLP38	receptor like protein 38	3.01646	8.78019	26.4851	0.0271278
	AT4G14020	AT4G14020	Rapid alkalinization factor (RALF) family protein	2.91696	26.4907	77.2725	1.29908e-05
	AT5G08760	AT5G08760	transmembrane protein	2.86113	14.823	42.4106	0.00163433
	AT5G54610	ANK	ankyrin	2.85247	47.1992	134.634	0.000228917
	AT4G09180	FBH2	basic helix-loop-helix (bHLH) DNA-binding superfamily protein	2.61118	3.16489	8.26409	0.0331476
	AT1G16410	CYP79F1	cytochrome p450 79f1	2.55546	47.8919	122.386	1.1285e-05
	AT1G64780	AMT1;2	ammonium transporter 1;2	2.50517	30.6751	76.8463	0.000835028
	AT3G58990	IPMI1	isopropylmalate isomerase 1	2.42667	66.8963	162.336	3.58743e-06
	AT5G07460	PMSR2	peptidemethionine sulfoxide reductase 2	2.39703	15.529	37.2234	0.00592524
	AT5G43450	AT5G43450	2-oxoglutarate (2OG) and Fe(II)-dependent oxygenase superfamily protein	2.37634	17.5602	41.729	0.00193443
	AT4G36648	AT4G36648		2.32173	31.143	72.3059	0.0200518
	AT4G12030	BAT5	bile acid transporter 5	2.31741	13.6614	31.659	0.0102376
	AT5G44580	AT5G44580	transmembrane protein	2.31604	44.2591	102.506	0.000274961
	AT2G44290	AT2G44290	Bifunctional inhibitor/lipid-transfer protein/seed storage 2S albumin superfamily protein	2.31454	21.7151	50.2605	0.011358
	AT2G30860	GSTF9	glutathione S-transferase PHI 9	2.23243	164.829	367.969	2.20963e-06
	AT3G22060	AT3G22060	Receptor-like protein kinase-related family protein	2.21722	19.459	43.1447	0.0400609
	AT4G15490	UGT84A3	UDP-Glycosyltransferase superfamily protein	2.20532	19.3496	42.6721	0.0261869
	AT5G19240	AT5G19240	Glycoprotein membrane precursor GPI-anchored	2.18178	139.238	303.787	0.000180425
	AT4G22570	APT3	adenine phosphoribosyl transferase 3	2.17833	12.0136	26.1696	0.0452759
	AT4G01700	AT4G01700	Chitinase family protein	2.16864	8.55916	18.5618	0.0345989
	AT5G52540	AT5G52540	keratin-associated protein, putative (DUF819)	2.16568	21.2312	45.9801	0.00405682
	AT5G15950	AT5G15950	Adenosylmethionine decarboxylase family protein	2.15618	64.5783	139.243	1.87264e-05
	AT5G15948			2.13315	65.2223	139.129	2.1294e-05
	AT4G39940	AKN2	APS-kinase 2	2.10757	19.78	41.6877	0.0291642
	AT4G14040	SBP2	selenium-binding protein 2	2.09934	39.6167	83.1691	0.000575892
	AT1G18590	SOT17	sulfotransferase 17	2.06506	34.985	72.246	0.00423397
	AT5G49730	FRO6	ferric reduction oxidase 6	2.0438	119.736	244.716	9.51503e-06
	AT1G19960	AT1G19960	transcription factor	2.029	99.6929	202.277	0.0037561
	AT5G28540	BIP1	heat shock protein 70 (Hsp 70) family protein	2.00085	41.6944	83.4242	0.00104941
	AT5G49740	FRO7	ferric reduction oxidase 7	-2.00016	114.233	57.1118	5.93973e-06
	AT4G14430	IBR10	indole-3-butyric acid response 10	-2.01759	36.46	18.071	0.0136921
	AT5G46430	AT5G46430	Ribosomal protein L32e	-2.0296	35.1741	17.3306	0.017353
	AT5G02160	AT5G02160	transmembrane protein	-2.03361	340.458	167.415	0.00228927
	AT2G06850	XTH4	xyloglucan endotransglucosylase/hydrolase 4	-2.03853	35.6588	17.4925	0.0188214
	AT1G10682	AT1G10682		-2.08512	61.6583	29.5706	0.000881558
	AT4G17340	TIP2;2	tonoplast intrinsic protein 2;2	-2.09256	335.045	160.113	5.48927e-05
	AT5G44020	AT5G44020	HAD superfamily, subfamily IIIB acid phosphatase	-2.09315	153.14	73.1625	2.19837e-06
	AT4G07825	AT4G07825	transmembrane protein	-2.10399	26.5722	12.6294	0.04086
	AT3G16530	AT3G16530	Legume lectin family protein	-2.12887	79.8928	37.5283	0.000470114
	AT5G61590	AT5G61590	Integrase-type DNA-binding superfamily protein	-2.13043	128.467	60.3008	4.93566e-07
	AT5G54160	OMT1	O-methyltransferase 1	-2.14309	92.2172	43.03	0.000738407
	AT3G62950	AT3G62950	Thioredoxin superfamily protein	-2.18286	42.9036	19.6548	0.0108291
	AT5G51550	EXL3	EXORDIUM like 3	-2.26996	66.0668	29.1048	4.39346e-06
	AT3G15450	AT3G15450	aluminum induced protein with YGL and LRDR motifs	-2.30455	24.1554	10.4816	0.0490695
	AT5G50520	AT5G50520	Major facilitator superfamily protein	-2.38003	20.1442	8.46384	0.0443171
	AT4G11521	AT4G11521	Receptor-like protein kinase-related family protein	-2.40243	20.3072	8.45276	0.0452759
	AT5G19120	AT5G19120	Eukaryotic aspartyl protease family protein	-2.40305	42.0761	17.5094	0.000566124
	AT5G23070	TK1b	Thymidine kinase	-2.40986	28.9172	11.9995	0.00618328
	AT5G44130	FLA13	FASCICLIN-like arabinogalactan protein 13 precursor	-2.56222	134.156	52.3592	9.13983e-10
	AT4G34950	AT4G34950	Major facilitator superfamily protein	-2.60368	54.167	20.804	4.30745e-05
	AT3G62930	AT3G62930	Thioredoxin superfamily protein	-2.64941	24.0449	9.07559	0.0107358
	AT4G13495	AT4G13495	Legume lectin family protein	-2.74909	188.076	68.4138	1.81397e-14
	AT2G21860	AT2G21860	violaxanthin de-epoxidase-like protein	-2.76068	71.4244	25.872	2.92679e-09
	AT1G09240	NAS3	nicotianamine synthase 3	-2.76152	26.3058	9.52587	0.00118639
	AT3G61060	PP2-A13	phloem protein 2-A13	-2.77456	17.2297	6.20987	0.0158833
	AT2G24940	MAPR2	membrane-associated progesterone binding protein 2	-2.80331	16.9285	6.03877	0.0160966
	AT2G30230	AT2G30230	6,7-dimethyl-8-ribityllumazine synthase	-2.88892	47.4729	16.4328	1.22772e-06
	AT2G32650	AT2G32650	RmlC-like cupins superfamily protein	-3.05537	40.3211	13.1968	1.7566e-06
	AT1G75750	GASA1	GAST1 protein homolog 1	-3.15939	66.5658	21.0692	1.42347e-07
	AT2G23290	MYB70	myb domain protein 70	-3.17431	16.6413	5.24249	0.00713253
	AT4G15680	AT4G15680	Thioredoxin superfamily protein	-3.25612	18.4996	5.68149	0.00280479
	AT4G30270	XTH24	xyloglucan endotransglucosylase/hydrolase 24	-3.30925	48.133	14.545	0.000786556
	AT5G55790	AT5G55790	hypothetical protein	-3.51703	23.1723	6.5886	0.000103871
	AT1G12520	CCS	copper chaperone for SOD1	-3.61238	33.4634	9.26354	0.000101191
	AT4G15660	AT4G15660	Thioredoxin superfamily protein	-3.65054	13.124	3.59508	0.00808614
	AT4G15690	AT4G15690	Thioredoxin superfamily protein	-3.77192	41.256	10.9377	4.95188e-06
	AT5G49360	BXL1	beta-xylosidase 1	-3.7874	35.7813	9.44746	3.58238e-07
	AT1G03410	2A6	2-oxoglutarate (2OG) and Fe(II)-dependent oxygenase superfamily protein	-3.86154	16.5331	4.28147	0.000895316
	AT5G17900	AT5G17900	microfibrillar-associated protein-like protein	-3.91632	18.4616	4.71403	0.000244079
	AT5G05440	PYL5	Polyketide cyclase/dehydrase and lipid transport superfamily protein	-4.05315	23.2339	5.73232	3.15561e-05
	AT4G16890	SNC1	TIR-NBS-LRR class disease resistance protein	-4.08594	61.4668	15.0435	3.78677e-14
	AT4G16950	RPP5	Disease resistance protein (TIR-NBS-LRR class) family	-4.10274	36.3963	8.87122	1.58023e-08
	AT4G15670	AT4G15670	Thioredoxin superfamily protein	-4.14095	9.04797	2.185	0.0452759
	AT2G38530	LTP2	lipid transfer protein 2	-4.15377	9.97147	2.40058	0.0436239
	AT5G43440	AT5G43440	2-oxoglutarate (2OG) and Fe(II)-dependent oxygenase superfamily protein	-4.34058	26.5252	6.11097	2.19837e-06
	AT4G24130	AT4G24130	DUF538 family protein (Protein of unknown function, DUF538)	-4.39677	8.97862	2.0421	0.0452759
	AT5G44568	AT5G44568	transmembrane protein	-4.49668	38.753	8.61813	4.70132e-10
	AT4G08870	ARGAH2	Arginase/deacetylase superfamily protein	-4.99339	32.1978	6.44807	2.59426e-08
	AT5G59320	LTP3	lipid transfer protein 3	-5.21593	87.0041	16.6805	2.1294e-05
	AT5G39030	AT5G39030	Protein kinase superfamily protein	-5.32658	8.7713	1.6467	0.0293894
	AT4G13100	AT4G13100	RING/U-box superfamily protein	-5.33036	8.31721	1.56035	0.0452759
	AT2G23672	AT2G23672	Natural antisense transcript overlaps with AT2G23670	-5.42197	17.2332	3.17841	1.04474e-05
	AT4G13572	AT4G13572	hypothetical protein	-5.56426	18.4397	3.31395	7.11177e-06
	AT4G15700	AT4G15700	Thioredoxin superfamily protein	-5.59265	50.3833	9.00884	5.56402e-11
	AT2G28190	CSD2	copper/zinc superoxide dismutase 2	-6.21474	72.3676	11.6445	9.04792e-11
	AT5G54960	PDC2	pyruvate decarboxylase-2	-6.64783	8.51026	1.28016	0.0179867
	AT5G18020	SAUR20	SAUR-like auxin-responsive protein family	-6.87787	43.606	6.34004	6.63804e-16
	AT5G11580	AT5G11580	Regulator of chromosome condensation (RCC1) family protein	-7.0263	22.0695	3.14098	2.46183e-08
	AT4G19500	AT4G19500	nucleoside-triphosphatase/transmembrane receptor/nucleotide binding/ATP binding protein	-7.41517	10.5267	1.41962	0.00100953
	AT5G13370	AT5G13370	Auxin-responsive GH3 family protein	-7.51493	7.66911	1.02052	0.0158278
	AT2G26740	SEH	soluble epoxide hydrolase	-7.53851	62.8162	8.3327	6.90979e-23
	AT4G15630	AT4G15630	Uncharacterized protein family (UPF0497)	-7.68531	23.5143	3.05964	5.85535e-09
	AT2G26355	AT2G26355	Natural antisense transcript overlaps with AT2G26360	-8.36258	6.65123	0.795356	0.0204723
	AT2G32179	AT2G32179	Natural antisense transcript overlaps with AT2G32180	-8.66712	7.78669	0.898417	0.0158278
	AT5G59310	LTP4	lipid transfer protein 4	-9.30467	10.7497	1.1553	0.0100462
	AT5G10400	AT5G10400	Histone superfamily protein	-9.41601	36.3985	3.8656	1.24889e-15
	AT5G46490	AT5G46490	Disease resistance protein (TIR-NBS-LRR class) family	-12.4565	13.4361	1.07864	2.19837e-06
	AT5G03350	AT5G03350		-13.1457	165.404	12.5823	9.19241e-28
	AT1G68945	AT1G68945	hypothetical protein	-14.0729	9.61192	0.683011	0.000294783
	AT5G54190	PORA	protochlorophyllide oxidoreductase A	-14.8681	5.88558	0.395854	0.0239109
	AT4G20480	AT4G20480	Putative endonuclease or glycosyl hydrolase	-15.0923	11.2618	0.746198	1.87806e-05
	AT5G43740	AT5G43740	Disease resistance protein (CC-NBS-LRR class) family	-21.4231	9.16369	0.427749	8.93296e-05
	AT5G22608	AT5G22608	hypothetical protein	-23.321	6.2015	0.265919	0.0141535
	AT4G16880	AT4G16880	Leucine-rich repeat (LRR) family protein	-25.128	47.1439	1.87615	3.22283e-28
	AT2G21080	AT2G21080	Ras guanine nucleotide exchange factor K	-29.6839	11.255	0.37916	2.78014e-06
	AT1G47497	AT1G47497	Polynucleotidyl transferase, ribonuclease H-like superfamily protein	-41.9887	5.61014	0.133611	0.00357924
	AT3G50770	CML41	calmodulin-like 41	-42.0092	62.0258	1.47648	0.00280479
	AT5G37300	WSD1	O-acyltransferase (WSD1-like) family protein	-98.4317	5.42027	0.0550663	0.00667989
	AT5G25980	TGG2	glucoside glucohydrolase 2	-143.391	52.329	0.36494	3.12529e-37

## Sheet: inflorescence-flowering
	Table S2: Differentially expressed genes in comparison 2 (inflorescence-flowering)
	Gene ID	Gene Name	Gene Description	Fold Change	Normalized Expression Values (wt)	Normalized Expression Values (poco1)	FDR p-value
	AT4G24420	AT4G24420	RNA-binding (RRM/RBD/RNP motifs) family protein	1364.77	0.028717	39.1922	2.56463e-28
	AT5G38260	AT5G38260	Protein kinase superfamily protein	474.241	0.0169655	8.04574	8.71611e-06
	AT2G27010	CYP705A9	cytochrome P450, family 705, subfamily A, polypeptide 9	314.532	0.0209557	6.59125	0.000102562
	AT5G34871	AT5G34871		282.77	0.0193555	5.47316	0.000630811
	AT5G24240	AT5G24240	phosphatidylinositol 4-kinase gamma-like protein	197.843	0.199135	39.3975	1.81777e-28
	AT5G45220	AT5G45220	Disease resistance protein (TIR-NBS-LRR class) family	179.448	0.04291	7.70013	1.6254e-05
	AT4G16260	AT4G16260	Glycosyl hydrolase superfamily protein	147.177	0.339974	50.0362	2.05387e-05
	AT3G05070	AT3G05070	Cwf18 pre-mRNA splicing factor	124.531	2.5587	318.638	1.60315e-139
	AT3G28510	AT3G28510	P-loop containing nucleoside triphosphate hydrolases superfamily protein	68.3356	0.0486684	3.32578	0.0409525
	AT5G38280	PR5K	PR5-like receptor kinase	56.6949	0.332657	18.86	1.75778e-13
	AT3G12500	HCHIB	basic chitinase	51.7805	0.198948	10.3016	0.0139912
	AT5G36240	AT5G36240	zinc knuckle (CCHC-type) family protein	51.488	0.065568	3.37596	0.0409525
	AT2G39030	NATA1	Acyl-CoA N-acyltransferases (NAT) superfamily protein	44.1077	0.212211	9.36011	0.0301473
	AT2G32130	AT2G32130	intracellular protein transporter, putative (DUF641)	41.8358	0.298371	12.4826	2.05542e-08
	AT5G38710	AT5G38710	Methylenetetrahydrofolate reductase family protein	32.6751	0.322869	10.5498	3.79193e-06
	AT5G61160	AACT1	anthocyanin 5-aromatic acyltransferase 1	30.4112	0.913905	27.7929	0.00237521
	AT5G56870	BGAL4	beta-galactosidase 4	29.0422	0.195299	5.6719	0.0043954
	AT4G12470	AZI1	azelaic acid induced 1	25.6336	1.71299	43.9101	1.06741e-11
	AT3G26830	PAD3	Cytochrome P450 superfamily protein	23.2937	1.329	30.9572	0.00291932
	AT2G26480	UGT76D1	UDP-glucosyl transferase 76D1	21.915	0.283617	6.21545	0.00144024
	AT5G64190	AT5G64190	neuronal PAS domain protein	21.4752	0.215186	4.62116	0.0228425
	AT4G11910	AT4G11910	STAY-GREEN-like protein	16.7964	1.40007	23.5161	1.59605e-11
	AT4G12480	EARLI1	Bifunctional inhibitor/lipid-transfer protein/seed storage 2S albumin superfamily protein	16.6471	1.62844	27.1088	4.61529e-14
	AT4G10380	NIP5;1	NOD26-like intrinsic protein 5;1	16.5987	0.360321	5.98087	0.00249276
	AT4G32208	AT4G32208	heat shock protein 70 (Hsp 70) family protein	16.1756	0.814894	13.1814	3.1851e-07
	AT5G44430	PDF1.2c	plant defensin 1.2C	15.8948	1.32297	21.0283	0.0151571
	AT3G63380	AT3G63380	ATPase E1-E2 type family protein / haloacid dehalogenase-like hydrolase family protein	14.8291	1.06551	15.8006	0.000635043
	AT1G32350	AOX1D	alternative oxidase 1D	13.3878	0.346968	4.64514	0.0402105
	AT1G66390	MYB90	myb domain protein 90	12.7228	2.10279	26.7534	1.38296e-05
	AT4G24026	AT4G24026	hypothetical protein	12.0788	1.0806	13.0524	2.5946e-06
	AT5G25110	CIPK25	CBL-interacting protein kinase 25	11.417	0.473055	5.40087	0.0296033
	AT5G44565	AT5G44565	transmembrane protein	11.39	1.45066	16.5231	2.92218e-08
	AT5G01300	AT5G01300	PEBP (phosphatidylethanolamine-binding protein) family protein	10.8793	0.956029	10.4009	2.68308e-05
	AT5G44420	PDF1.2	plant defensin 1.2	10.2709	7.31644	75.1465	0.00132826
	AT2G47190	MYB2	myb domain protein 2	10.2207	0.965859	9.87174	0.000228358
	AT5G17220	GSTF12	glutathione S-transferase phi 12	10.1662	1.0138	10.3065	0.00414673
	AT5G23980	FRO4	ferric reduction oxidase 4	10.0932	0.498701	5.03351	0.0478529
	AT1G65480	FT	PEBP (phosphatidylethanolamine-binding protein) family protein	9.88896	1.10189	10.8966	6.24804e-05
	AT1G15480	AT1G15480	Tetratricopeptide repeat (TPR)-like superfamily protein	9.45457	2.13422	20.1781	1.44445e-09
	AT2G45220	AT2G45220	Plant invertase/pectin methylesterase inhibitor superfamily	9.44225	0.604933	5.71192	0.0179258
	AT2G14610	PR1	pathogenesis-related protein 1	8.90287	1.73557	15.4516	5.66937e-07
	AT3G44300	NIT2	nitrilase 2	8.76832	0.706423	6.19414	0.00646228
	AT4G00700	AT4G00700	C2 calcium/lipid-binding plant phosphoribosyltransferase family protein	8.64581	2.16677	18.7335	1.17863e-08
	AT2G30770	CYP71A13	cytochrome P450 family 71 polypeptide	8.57429	1.91478	16.4179	0.0164917
	AT2G32530	CSLB03	cellulose synthase-like B3	8.42656	1.74043	14.6658	2.69041e-06
	AT5G24090	CHIA	chitinase A	8.23846	0.721534	5.94433	0.0109291
	AT5G09930	ABCF2	ABC transporter family protein	8.09857	0.754769	6.11254	0.0330366
	AT3G22560	AT3G22560	Acyl-CoA N-acyltransferases (NAT) superfamily protein	7.89373	1.89436	14.9535	1.60445e-06
	AT4G19370	AT4G19370	chitin synthase, putative (DUF1218)	7.49831	2.82885	21.2115	4.01076e-09
	AT3G44790	AT3G44790	TRAF-like family protein	7.37785	0.968836	7.14793	0.00470091
	AT1G26390	AT1G26390	FAD-binding Berberine family protein	7.30953	1.83052	13.3802	2.35245e-05
	AT5G55570	AT5G55570	transmembrane protein	7.29401	1.55581	11.3481	0.000126237
	AT4G23310	CRK23	cysteine-rich RLK (RECEPTOR-like protein kinase) 23	7.04284	1.6809	11.8383	4.67485e-05
	AT4G21120	AAT1	amino acid transporter 1	6.95752	0.911604	6.3425	0.0205363
	AT5G23930	AT5G23930	Mitochondrial transcription termination factor family protein	6.93971	1.35694	9.4168	0.000469657
	AT5G64570	XYL4	beta-D-xylosidase 4	6.93285	6.04891	41.9362	1.62294e-07
	AT5G46050	PTR3	peptide transporter 3	6.61204	0.740571	4.89668	0.0478529
	AT1G52890	NAC019	NAC domain containing protein 19	6.24211	2.04807	12.7843	0.000207341
	AT2G26560	PLA2A	phospholipase A 2A	6.07939	5.91945	35.9866	0.0141497
	AT5G27220	AT5G27220	Frigida-like protein	6.03087	1.00403	6.05518	0.0330366
	AT2G31945	AT2G31945	transmembrane protein	5.79515	1.28001	7.41787	0.0138236
	AT4G25000	AMY1	alpha-amylase-like protein	5.77153	1.57643	9.09841	0.0022217
	AT3G04720	PR4	pathogenesis-related 4	5.72459	25.2043	144.284	0.044536
	AT2G32830	PHT1;5	phosphate transporter 1;5	5.71834	1.70841	9.76927	0.00231558
	AT4G19430	AT4G19430	hypothetical protein	5.64646	28.3196	159.905	1.16377e-51
	AT1G21520	AT1G21520	hypothetical protein	5.59574	66.0521	369.61	1.20145e-12
	AT1G18710	MYB47	myb domain protein 47	5.5135	2.84294	15.6746	1.75302e-05
	AT3G04060	NAC046	NAC domain containing protein 46	5.5109	1.26475	6.96992	0.0215918
	AT2G18050	HIS1-3	histone H1-3	5.32431	13.6404	72.6255	7.4607e-11
	AT4G23160	CRK8	cysteine-rich RECEPTOR-like kinase	5.30484	2.86429	15.1946	2.78824e-05
	AT2G21660	GRP7	cold, circadian rhythm, and rna binding 2	5.30432	10.5023	55.7075	1.92995e-08
	AT5G22310	AT5G22310	trichohyalin-like protein	5.27405	8.04075	42.4073	5.56081e-11
	AT3G29035	NAC3	NAC domain containing protein 3	5.26711	7.96517	41.9535	4.0588e-10
	AT1G10070	BCAT-2	branched-chain amino acid transaminase 2	5.25018	1.27729	6.70602	0.0339584
	AT4G03320	Tic20-IV	translocon at the inner envelope membrane of chloroplasts 20-IV	5.19677	2.91531	15.1502	2.78824e-05
	AT4G24000	CSLG2	cellulose synthase like G2	5.16598	2.36453	12.2151	0.0186747
	AT5G26340	MSS1	Major facilitator superfamily protein	5.12838	4.49251	23.0393	3.67515e-05
	AT3G49210	AT3G49210	O-acyltransferase (WSD1-like) family protein	5.12051	1.57121	8.04539	0.0090982
	AT5G43860	CLH2	chlorophyllase 2	5.04008	3.86351	19.4724	1.23373e-06
	AT5G54585	AT5G54585	hypothetical protein	4.99907	34.7208	173.572	5.95013e-46
	AT3G28270	AT3G28270	transmembrane protein, putative (DUF677)	4.96398	25.4358	126.263	3.47028e-29
	AT5G16380	AT5G16380	autophagy-like protein, putative (Protein of unknown function, DUF538)	4.93049	3.94299	19.4409	1.23373e-06
	AT5G24380	YSL2	YELLOW STRIPE like 2	4.89803	6.26784	30.7001	4.35361e-09
	AT1G11210	AT1G11210	cotton fiber protein, putative (DUF761)	4.8907	12.1604	59.4729	3.33927e-13
	AT2G43570	CHI	chitinase	4.85508	4.40267	21.3753	5.20275e-07
	AT3G62550	AT3G62550	Adenine nucleotide alpha hydrolases-like superfamily protein	4.797	5.80492	27.8462	3.96343e-08
	AT5G07100	WRKY26	WRKY DNA-binding protein 26	4.78854	4.00272	19.1672	0.000386962
	AT2G25964	AT2G25964	hypothetical protein	4.76228	24.0608	114.584	3.30162e-22
	AT5G24670	EMB2820	Cytidine/deoxycytidylate deaminase family protein	4.76105	5.99649	28.5496	4.70428e-09
	AT1G22500	ATL15	RING/U-box superfamily protein	4.68154	3.6096	16.8985	1.87738e-05
	AT5G38250	AT5G38250	Protein kinase family protein	4.63908	2.94348	13.6551	0.000263002
	AT3G57520	SIP2	seed imbibition 2	4.63392	1.76203	8.16513	0.0209923
	AT5G40240	UMAMIT40	nodulin MtN21 /EamA-like transporter family protein	4.56798	2.66776	12.1863	0.000637371
	AT1G56650	PAP1	production of anthocyanin pigment 1	4.52628	8.39673	38.0059	1.34879e-05
	AT1G68620	AT1G68620	alpha/beta-Hydrolases superfamily protein	4.52157	8.75446	39.5839	2.21119e-09
	AT5G38050	AT5G38050	RNA polymerase II transcription elongation factor	4.48536	4.4066	19.7652	4.89938e-06
	AT1G07430	HAI2	highly ABA-induced PP2C protein 2	4.46236	2.64103	11.7852	0.000985656
	AT1G12940	NRT2.5	nitrate transporter2.5	4.4149	8.43763	37.2514	1.52078e-06
	AT5G43180	AT5G43180	transmembrane protein, putative (Protein of unknown function, DUF599)	4.39985	6.41984	28.2463	2.116e-08
	AT5G55970	AT5G55970	RING/U-box superfamily protein	4.33142	9.27851	40.1891	5.31404e-10
	AT3G03470	CYP89A9	cytochrome P450, family 87, subfamily A, polypeptide 9	4.32737	21.7159	93.9726	7.32101e-09
	AT3G22600	AT3G22600	Bifunctional inhibitor/lipid-transfer protein/seed storage 2S albumin superfamily protein	4.30783	3.32793	14.3362	0.000167618
	AT2G29350	SAG13	senescence-associated gene 13	4.26202	18.6272	79.3895	0.000268697
	AT1G13340	AT1G13340	Regulator of Vps4 activity in the MVB pathway protein	4.08897	4.61944	18.8887	0.000217165
	AT5G41761	AT5G41761	hypothetical protein	4.07982	8.32367	33.959	8.40414e-08
	AT2G43510	TI1	trypsin inhibitor protein 1	3.94939	5.86504	23.1634	1.81474e-06
	AT1G56600	GolS2	galactinol synthase 2	3.90475	38.7198	151.191	2.0796e-11
	AT5G24155	AT5G24155	FAD/NAD(P)-binding oxidoreductase family protein	3.89018	3.59161	13.972	0.000889807
	AT5G24160	SQE6	squalene monooxygenase 6	3.85365	3.50107	13.4919	0.00133117
	AT4G10500	AT4G10500	2-oxoglutarate (2OG) and Fe(II)-dependent oxygenase superfamily protein	3.84335	3.96279	15.2304	0.00143305
	AT5G23020	IMS2	2-isopropylmalate synthase 2	3.83181	5.63427	21.5895	1.11296e-05
	AT1G80440	AT1G80440	Galactose oxidase/kelch repeat superfamily protein	3.82275	28.6352	109.465	1.75461e-07
	AT5G24060	AT5G24060	Pentatricopeptide repeat (PPR) superfamily protein	3.79134	1.97609	7.49202	0.0473533
	AT5G10300	MES5	methyl esterase 5	3.78466	5.95716	22.5458	4.25483e-06
	AT5G43210	AT5G43210	Excinuclease ABC, C subunit, N-terminal	3.76434	3.25007	12.2344	0.00314581
	AT2G29460	GSTU4	glutathione S-transferase tau 4	3.76098	11.0185	41.4402	0.00468397
	AT5G09440	EXL4	EXORDIUM like 4	3.75019	30.4886	114.338	1.32262e-05
	AT3G05937	AT3G05937	hypothetical protein	3.72112	10.892	40.5305	1.22863e-07
	AT1G24580	AT1G24580	RING/U-box superfamily protein	3.67859	4.6048	16.9391	0.000215289
	AT3G26170	CYP71B19	cytochrome P450, family 71, subfamily B, polypeptide 19	3.67262	18.8945	69.3922	1.31374e-10
	AT5G44580	AT5G44580	transmembrane protein	3.65649	105.419	385.464	5.47234e-22
	AT1G06160	ORA59	octadecanoid-responsive AP2/ERF 59	3.63211	12.9722	47.1163	0.000722415
	AT3G30775	ERD5	Methylenetetrahydrofolate reductase family protein	3.6191	6.17189	22.3367	8.85691e-05
	AT2G26695	AT2G26695	Ran BP2/NZF zinc finger-like superfamily protein	3.5998	2.92222	10.5194	0.0169558
	AT1G67810	SUFE2	sulfur E2	3.59529	46.4735	167.086	1.14521e-05
	AT3G14280	AT3G14280	LL-diaminopimelate aminotransferase	3.5596	15.562	55.3946	9.98178e-11
	AT2G16720	MYB7	myb domain protein 7	3.5426	7.14945	25.3277	2.14747e-06
	AT1G52810	AT1G52810	2-oxoglutarate (2OG) and Fe(II)-dependent oxygenase superfamily protein	3.52725	4.85379	17.1206	0.000295923
	AT5G16570	GLN1;4	glutamine synthetase 1;4	3.51383	12.7983	44.9712	8.58402e-06
	AT4G28085	AT4G28085	transmembrane protein	3.5032	2.69588	9.44423	0.0184058
	AT4G23680	AT4G23680	Polyketide cyclase/dehydrase and lipid transport superfamily protein	3.48181	9.39253	32.703	5.02159e-07
	AT3G49580	LSU1	response to low sulfur 1	3.47231	7.38968	25.6592	1.0845e-05
	AT5G01340	mSFC1	Mitochondrial substrate carrier family protein	3.43593	4.13406	14.2043	0.00241973
	AT3G17790	PAP17	purple acid phosphatase 17	3.43377	12.5745	43.1778	3.96334e-09
	AT2G01610	AT2G01610	Plant invertase/pectin methylesterase inhibitor superfamily protein	3.421	6.89385	23.5838	0.0103137
	AT1G70690	HWI1	Receptor-like protein kinase-related family protein	3.40963	2.8435	9.69527	0.0360778
	AT4G36040	J11	Chaperone DnaJ-domain superfamily protein	3.40843	403.539	1375.43	2.8162e-13
	AT2G20560	AT2G20560	DNAJ heat shock family protein	3.39265	7.89862	26.7973	3.65452e-06
	AT5G15500	AT5G15500	Ankyrin repeat family protein	3.38806	37.3124	126.417	3.02967e-09
	AT4G32940	GAMMA-VPE	gamma vacuolar processing enzyme	3.33828	221.246	738.582	1.23555e-05
	AT5G23660	SWEET12	bidirectional sugar transporter SWEET12-like protein	3.33757	3.42696	11.4377	0.019925
	AT3G61880	CYP78A9	cytochrome p450 78a9	3.32938	11.9219	39.6925	1.98705e-07
	AT4G16190	AT4G16190	Papain family cysteine protease	3.31627	542.437	1798.87	3.51171e-14
	AT4G16920	AT4G16920	Disease resistance protein (TIR-NBS-LRR class) family	3.26588	6.60384	21.5673	6.06645e-05
	AT3G50770	CML41	calmodulin-like 41	3.2513	25.2239	82.0106	0.000127306
	AT1G60190	PUB19	ARM repeat superfamily protein	3.22718	10.8347	34.9656	6.24958e-07
	AT5G18010	SAUR19	SAUR-like auxin-responsive protein family	3.20992	3.78311	12.1435	0.0381694
	AT1G23040	AT1G23040	hydroxyproline-rich glycoprotein family protein	3.20251	15.6217	50.0286	7.48402e-09
	AT1G22770	GI	gigantea protein (GI)	3.18882	2.01316	6.41962	0.0039533
	AT2G31110	AT2G31110	trichome birefringence-like protein (DUF828)	3.18265	6.4032	20.3792	0.000221885
	AT1G09240	NAS3	nicotianamine synthase 3	3.13235	19.5162	61.1313	0.000282057
	AT4G36648	AT4G36648		3.10531	151.064	469.102	2.57167e-21
	AT4G31380	FLP1	flowering-promoting factor-like protein	3.09995	2.2537	6.98635	0.0483213
	AT5G37600	GSR 1	hypothetical protein	3.09239	37.7967	116.882	2.42408e-07
	AT4G13505	AT4G13505	Natural antisense transcript overlaps with AT4G13510	3.0749	5.64344	17.353	0.00112513
	AT5G58575	AT5G58575	SAGA-associated factor-like protein	3.07415	6.10711	18.7742	0.000623544
	AT3G26740	CCL	CCR-like protein	3.07291	138.205	424.691	5.32727e-09
	AT5G55560	AT5G55560	Protein kinase superfamily protein	3.04959	3.50218	10.6802	0.0406067
	AT2G07675	AT2G07675	Ribosomal protein S12/S23 family protein	3.01126	4.03454	12.1491	0.0124886
	AT4G12300	CYP706A4	cytochrome P450, family 706, subfamily A, polypeptide 4	3.00647	33.6324	101.115	6.64574e-11
	AT5G04980	AT5G04980	DNAse I-like superfamily protein	3.00612	3.50164	10.5264	0.0406067
	AT5G45310	AT5G45310	coiled-coil protein	3.00445	5.92814	17.8108	0.000998918
	AT5G39610	NAC6	NAC domain containing protein 6	2.99017	48.2109	144.159	4.44201e-07
	AT2G41380	AT2G41380	S-adenosyl-L-methionine-dependent methyltransferases superfamily protein	2.97944	18.6212	55.4808	6.06645e-05
	AT1G52200	AT1G52200	PLAC8 family protein	2.97765	6.41179	19.0921	0.00112406
	AT4G05320	UBQ10	polyubiquitin 10	2.97559	1448.53	4310.23	2.93066e-05
	AT5G49730	FRO6	ferric reduction oxidase 6	2.96464	132.679	393.347	7.41005e-17
	AT5G11920	cwINV6	6-&1-fructan exohydrolase	2.95964	5.95003	17.61	0.00141729
	AT3G16770	EBP	ethylene-responsive element binding protein	2.95103	143.356	423.047	6.69324e-15
	AT3G61900	AT3G61900	SAUR-like auxin-responsive protein family	2.93855	10.7915	31.7112	2.36336e-05
	AT2G36220	AT2G36220	hypothetical protein	2.93243	21.8798	64.1609	2.54242e-08
	AT2G30140	UGT87A2	UDP-Glycosyltransferase superfamily protein	2.92713	31.7419	92.9126	4.61529e-14
	AT4G16690	MES16	methyl esterase 16	2.92204	19.0339	55.6177	5.32727e-09
	AT5G39850	AT5G39850	Ribosomal protein S4	2.90683	8.27439	24.0523	0.000839442
	AT4G22780	ACR7	ACT domain repeat 7	2.8992	8.73667	25.3293	0.000109735
	AT4G22570	APT3	adenine phosphoribosyl transferase 3	2.89439	18.5152	53.5902	2.4272e-08
	AT3G09450	AT3G09450	fusaric acid resistance family protein	2.87322	24.548	70.5319	5.94213e-11
	AT2G28720	AT2G28720	Histone superfamily protein	2.86958	161.594	463.707	5.24182e-20
	AT4G16000	AT4G16000	hypothetical protein	2.86881	13.9799	40.1058	1.5496e-06
	AT4G10930	AT4G10930	RING/U-box protein	2.86	6.206	17.7491	0.00177025
	AT4G23880	AT4G23880	hypothetical protein	2.84488	28.7638	81.8296	1.61837e-09
	AT4G27260	WES1	Auxin-responsive GH3 family protein	2.82379	8.94458	25.2576	0.000152557
	AT2G39980	AT2G39980	HXXXD-type acyl-transferase family protein	2.82065	15.3962	43.4273	7.6922e-07
	AT2G46660	CYP78A6	cytochrome P450, family 78, subfamily A, polypeptide 6	2.80535	7.35266	20.6268	0.00107301
	AT1G10140	AT1G10140	Uncharacterized conserved protein UCP031279	2.79406	11.1448	31.1392	6.32405e-05
	AT5G38610	AT5G38610	Plant invertase/pectin methylesterase inhibitor superfamily protein	2.79352	9.67871	27.0377	9.03722e-05
	AT4G19170	NCED4	nine-cis-epoxycarotenoid dioxygenase 4	2.79291	1066.66	2979.09	3.2969e-15
	AT3G13950	AT3G13950	ankyrin	2.76673	5.44889	15.0756	0.0130982
	AT3G62960	AT3G62960	Thioredoxin superfamily protein	2.76165	66.1242	182.612	3.27164e-09
	AT5G03210	DIP2	E3 ubiquitin-protein ligase	2.74324	19.5764	53.7028	3.11671e-05
	AT3G55880	SUE4	Alpha/beta hydrolase related protein	2.73778	15.298	41.8826	1.11446e-05
	AT3G48020	AT3G48020	hypothetical protein	2.73622	15.1553	41.4683	1.36107e-05
	AT1G67920	AT1G67920	hypothetical protein	2.72978	8.66561	23.6552	0.000265253
	AT3G28540	AT3G28540	P-loop containing nucleoside triphosphate hydrolases superfamily protein	2.71922	50.8529	138.28	7.85463e-15
	AT1G65690	AT1G65690	Late embryogenesis abundant (LEA) hydroxyproline-rich glycoprotein family	2.70488	7.49055	20.261	0.00231551
	AT2G40130	AT2G40130	Double Clp-N motif-containing P-loop nucleoside triphosphate hydrolases superfamily protein	2.69148	29.1753	78.5247	1.16828e-06
	AT4G18830	OFP5	ovate family protein 5	2.68346	14.8072	39.7344	6.53557e-06
	AT1G64950	CYP89A5	cytochrome P450, family 89, subfamily A, polypeptide 5	2.68052	18.0786	48.4601	6.89062e-06
	AT5G18130	AT5G18130	transmembrane protein	2.67667	126.213	337.832	3.30023e-09
	AT5G13210	AT5G13210	Uncharacterized conserved protein UCP015417, vWA	2.66687	5.29482	14.1206	0.0149469
	AT3G21890	BBX31	B-box type zinc finger family protein	2.66473	10.6598	28.4054	0.000169922
	AT4G32340	AT4G32340	Tetratricopeptide repeat (TPR)-like superfamily protein	2.66031	4.63187	12.3222	0.0381694
	AT4G04500	CRK37	cysteine-rich RLK (RECEPTOR-like protein kinase) 37	2.64801	2.99147	7.92143	0.0193414
	AT5G02020	SIS	E3 ubiquitin-protein ligase RLIM-like protein	2.64276	5.91362	15.6282	0.0114579
	AT4G29110	AT4G29110	cotton fiber protein	2.62614	49.2945	129.454	4.88148e-12
	AT2G27830	AT2G27830	hypothetical protein	2.60183	35.6427	92.7363	8.49255e-11
	AT4G16960	AT4G16960	disease resistance protein (TIR-NBS-LRR class)	2.58991	9.73848	25.2218	0.00073346
	AT1G20693	HMGB2	high mobility group B2	2.58458	7.00285	18.0994	0.00377322
	AT5G54470	BBX29	B-box type zinc finger family protein	2.57108	6.93197	17.8227	0.00526922
	AT2G39705	RTFL8	ROTUNDIFOLIA like 8	2.5651	16.1625	41.4584	9.53057e-06
	AT5G23570	SGS3	XS domain-containing protein / XS zinc finger domain-containing protein-like protein	2.54863	5.33267	13.591	0.0288881
	AT1G20620	CAT3	catalase 3	2.53758	481.174	1221.02	0.00299129
	AT5G19470	NUDT24	nudix hydrolase homolog 24	2.53551	20.9759	53.1846	1.80673e-05
	AT2G21188	AT2G21188		2.5318	10.8773	27.5392	0.000564975
	AT1G21000	AT1G21000	PLATZ transcription factor family protein	2.52077	91.8201	231.457	1.45478e-10
	AT5G50800	SWEET13	Nodulin MtN3 family protein	2.51886	10.7934	27.1869	0.00135157
	AT1G48920	NUC-L1	nucleolin like 1	2.51272	8.61322	21.6426	0.00238405
	AT4G09180	FBH2	basic helix-loop-helix (bHLH) DNA-binding superfamily protein	2.50771	9.0517	22.699	0.00140461
	AT3G12580	HSP70	heat shock protein 70	2.50306	41.8438	104.738	1.77713e-06
	AT1G78190	AT1G78190	Trm112p-like protein	2.49802	8.0903	20.2097	0.0040533
	AT1G67820	AT1G67820	Protein phosphatase 2C family protein	2.49113	5.88021	14.6484	0.0295056
	AT1G15670	AT1G15670	Galactose oxidase/kelch repeat superfamily protein	2.49044	21.4352	53.3831	0.000391553
	AT4G18210	PUP10	purine permease 10	2.48563	15.0401	37.3841	0.000129768
	AT1G72040	dNK	P-loop containing nucleoside triphosphate hydrolases superfamily protein	2.48071	7.19782	17.8557	0.00884841
	AT5G40720	AT5G40720	C3H4 type zinc finger protein (DUF23)	2.477	13.6134	33.7204	0.000118165
	AT2G47000	ABCB4	ATP binding cassette subfamily B4	2.47037	5.81098	14.3553	0.0295056
	AT1G52000	AT1G52000	Mannose-binding lectin superfamily protein	2.46755	69.2056	170.768	3.69426e-07
	AT4G35750	AT4G35750	SEC14 cytosolic factor family protein / phosphoglyceride transfer family protein	2.46644	76.1963	187.934	2.47618e-10
	AT3G61280	AT3G61280	O-glucosyltransferase rumi-like protein (DUF821)	2.46629	16.2493	40.0755	5.12975e-05
	AT2G43060	IBH1	ILI1 binding bHLH 1	2.44694	25.9997	63.6197	4.70522e-07
	AT4G12310	CYP706A5	cytochrome P450, family 706, subfamily A, polypeptide 5	2.44395	16.1721	39.5237	9.03722e-05
	AT4G33040	AT4G33040	Thioredoxin superfamily protein	2.44214	121.526	296.784	2.25734e-06
	AT4G16840	AT4G16840	transmembrane protein	2.4336	6.23555	15.1748	0.025295
	AT2G32540	CSLB04	cellulose synthase-like B4	2.42531	16.3662	39.6932	3.66485e-05
	AT2G07698	AT2G07698	ATPase, F1 complex, alpha subunit protein	2.41818	8.56394	20.7091	0.00349201
	AT5G59780	MYB59	myb domain protein 59	2.41423	133.265	321.731	8.85937e-07
	AT2G28400	AT2G28400	senescence regulator (Protein of unknown function, DUF584)	2.41395	14.9161	36.0068	0.00010832
	AT1G50290	AT1G50290	hypothetical protein	2.41354	85.8712	207.254	8.41943e-06
	AT2G39730	RCA	rubisco activase	2.41263	1964.09	4738.63	0.0143292
	AT1G24575	AT1G24575	DEAD-box ATP-dependent RNA helicase-like protein	2.40499	22.6451	54.4614	1.53521e-06
	AT4G12290	AT4G12290	Copper amine oxidase family protein	2.40454	75.8774	182.45	1.79746e-06
	AT2G33770	PHO2	phosphate 2	2.40334	32.4239	77.9255	2.6655e-06
	AT1G54575	AT1G54575	hypothetical protein	2.40115	52.7735	126.717	1.96407e-06
	AT5G13180	NAC083	NAC domain containing protein 83	2.39788	150.948	361.956	8.81606e-08
	AT2G17710	AT2G17710	Big1	2.39753	41.0462	98.4095	1.61837e-09
	AT5G54130	AT5G54130	Calcium-binding endonuclease/exonuclease/phosphatase family	2.38771	10.6617	25.457	0.00155818
	AT3G19550	AT3G19550	glutamate racemase	2.3727	5.98347	14.197	0.0400111
	AT4G27450	AT4G27450	aluminum induced protein with YGL and LRDR motifs	2.37221	9.37751	22.2454	0.0123498
	AT5G55930	OPT1	oligopeptide transporter 1	2.37195	20.4615	48.5335	0.000140513
	AT5G53730	AT5G53730	Late embryogenesis abundant (LEA) hydroxyproline-rich glycoprotein family	2.36434	9.40302	22.2319	0.00410817
	AT4G28350	AT4G28350	Concanavalin A-like lectin protein kinase family protein	2.36386	9.32727	22.0484	0.00342198
	AT5G10760	AT5G10760	Eukaryotic aspartyl protease family protein	2.35952	114.97	271.274	2.60777e-09
	AT3G18950	AT3G18950	Transducin/WD40 repeat-like superfamily protein	2.3502	40.6047	95.4292	3.73397e-09
	AT2G18440	GUT15		2.34041	195.779	458.201	3.3453e-17
	AT5G24870	AT5G24870	RING/U-box superfamily protein	2.33213	12.7863	29.8193	0.00119024
	AT4G13180	AT4G13180	NAD(P)-binding Rossmann-fold superfamily protein	2.32947	50.2996	117.172	2.00865e-09
	AT5G44005	AT5G44005	hypothetical protein	2.32903	12.4665	29.0348	0.001286
	AT4G34230	CAD5	cinnamyl alcohol dehydrogenase 5	2.32582	17.1576	39.9054	0.00177025
	AT3G45860	CRK4	cysteine-rich RLK (RECEPTOR-like protein kinase) 4	2.31959	61.4373	142.51	3.80414e-08
	AT4G15490	UGT84A3	UDP-Glycosyltransferase superfamily protein	2.31511	75.3166	174.366	1.7907e-08
	AT5G17300	RVE1	Homeodomain-like superfamily protein	2.3148	8.18775	18.953	0.0139076
	AT5G16910	CSLD2	cellulose-synthase like D2	2.31378	9.86187	22.8182	0.00548757
	AT3G20100	CYP705A19	cytochrome P450, family 705, subfamily A, polypeptide 19	2.31341	17.836	41.2621	6.61946e-05
	AT5G57565	AT5G57565	Protein kinase superfamily protein	2.306	13.4854	31.0973	0.000976692
	AT5G52900	MAKR6	membrane-associated kinase regulator	2.30269	31.8282	73.2905	5.63588e-06
	AT5G22290	NAC089	NAC domain containing protein 89	2.30117	15.5382	35.756	0.000404745
	AT4G15440	HPL1	hydroperoxide lyase 1	2.29932	17.2858	39.7456	0.00585281
	AT1G20070	AT1G20070	hypothetical protein	2.29089	45.8383	105.01	1.6609e-05
	AT1G63720	AT1G63720	hydroxyproline-rich glycoprotein family protein	2.28871	9.12365	20.8814	0.0114579
	AT2G25490	EBF1	EIN3-binding F box protein 1	2.28729	43.8267	100.244	1.6907e-07
	AT1G77660	AT1G77660	Histone H3 K4-specific methyltransferase SET7/9 family protein	2.28623	8.14045	18.611	0.0184737
	AT3G61630	CRF6	cytokinin response factor 6	2.28553	10.3403	23.6332	0.00372033
	AT2G46680	HB-7	homeobox 7	2.27276	27.1379	61.6779	4.62922e-06
	AT1G21310	EXT3	extensin 3	2.25929	7.02541	15.8725	0.0341143
	AT5G19875	AT5G19875	transmembrane protein	2.25334	51.3201	115.642	6.15938e-09
	AT3G22840	ELIP1	Chlorophyll A-B binding family protein	2.2513	34.0381	76.6299	0.00190828
	AT1G59670	GSTU15	glutathione S-transferase TAU 15	2.24922	16.2117	36.4637	0.00144775
	AT2G27190	PAP12	purple acid phosphatase 12	2.24623	7.03589	15.8042	0.0341143
	AT1G64360	AT1G64360	hypothetical protein	2.24617	276.054	620.066	1.54194e-08
	AT4G16790	AT4G16790	hydroxyproline-rich glycoprotein family protein	2.24573	23.427	52.6107	2.28565e-05
	AT3G60690	AT3G60690	SAUR-like auxin-responsive protein family	2.24422	57.3752	128.763	9.28052e-10
	AT5G40450	AT5G40450	A-kinase anchor-like protein	2.24029	56.1703	125.838	2.87409e-06
	AT5G54720	AT5G54720	Ankyrin repeat family protein	2.23382	8.98186	20.0639	0.013735
	AT2G47880	AT2G47880	Glutaredoxin family protein	2.22676	289.114	643.788	0.000143144
	AT1G80300	NTT1	nucleotide transporter 1	2.22323	24.6797	54.8687	0.000570044
	AT5G23680	AT5G23680	Sterile alpha motif (SAM) domain-containing protein	2.21979	10.571	23.4655	0.0051214
	AT5G19740	AT5G19740	Peptidase M28 family protein	2.21867	8.24099	18.2841	0.0245935
	AT4G19420	AT4G19420	Pectinacetylesterase family protein	2.20254	12.6144	27.7838	0.0044549
	AT5G57340	AT5G57340	ras guanine nucleotide exchange factor Q-like protein	2.19741	8.37603	18.4056	0.0245935
	AT3G63010	GID1B	alpha/beta-Hydrolases superfamily protein	2.19677	5.53378	12.1564	0.0243551
	AT1G30250	AT1G30250	hypothetical protein	2.19059	42.7395	93.6244	1.8011e-08
	AT1G53890	AT1G53890	LURP-one-like protein (DUF567)	2.18246	15.3394	33.4775	0.00270606
	AT5G58350	WNK4	with no lysine (K) kinase 4	2.1754	15.3758	33.4486	0.00182164
	AT4G33010	GLDP1	glycine decarboxylase P-protein 1	2.17349	505.929	1099.63	0.000136034
	AT3G05690	NF-YA2	nuclear factor Y, subunit A2	2.17289	16.4951	35.842	0.00484169
	AT1G70420	AT1G70420	DNA ligase-like protein, putative (DUF1645)	2.17172	14.9338	32.4322	0.00170643
	AT5G47860	AT5G47860	Gut esterase (DUF1350)	2.17011	9.69475	21.0386	0.0133937
	AT1G18330	EPR1	Homeodomain-like superfamily protein	2.16075	8.11499	17.5345	0.0427107
	AT5G01880	AT5G01880	RING/U-box superfamily protein	2.15685	19.7274	42.5491	0.00018862
	AT5G35370	AT5G35370	S-locus lectin protein kinase family protein	2.15603	14.9978	32.3357	0.00272056
	AT4G18220	AT4G18220	Drug/metabolite transporter superfamily protein	2.15353	56.48	121.631	3.71703e-10
	AT4G29390	AT4G29390	Ribosomal protein S30 family protein	2.15303	11.4757	24.7075	0.021404
	AT4G16680	AT4G16680	P-loop containing nucleoside triphosphate hydrolases superfamily protein	2.15113	7.70525	16.575	0.0440596
	AT1G78600	LZF1	light-regulated zinc finger protein 1	2.14088	12.1269	25.9622	0.0252125
	AT5G65870	PSK5	phytosulfokine 5 precursor	2.13895	8.70735	18.6245	0.0280513
	AT1G69490	NAP	NAC-like, activated by AP3/PI	2.12932	196.813	419.079	1.64408e-10
	AT3G25717	RTFL16	ROTUNDIFOLIA like 16	2.12498	97.9622	208.168	1.05875e-10
	AT1G28190	AT1G28190	hypothetical protein	2.11462	8.77603	18.558	0.0480294
	AT2G25680	MOT1	molybdate transporter 1	2.11316	10.0267	21.188	0.0152626
	AT2G34960	CAT5	cationic amino acid transporter 5	2.10594	15.2369	32.0881	0.00392951
	AT4G10120	ATSPS4F	Sucrose-phosphate synthase family protein	2.10505	40.9107	86.119	2.59759e-07
	AT3G50740	UGT72E1	UDP-glucosyl transferase 72E1	2.10214	105.753	222.308	0.000150603
	AT5G43850	ARD4	RmlC-like cupins superfamily protein	2.1016	62.7006	131.772	2.116e-08
	AT5G09220	AAP2	amino acid permease 2	2.1011	92.2176	193.758	7.76865e-11
	AT4G15550	IAGLU	indole-3-acetate beta-D-glucosyltransferase	2.09882	100.599	211.139	1.54463e-08
	AT2G23790	AT2G23790	calcium uniporter (DUF607)	2.09338	24.1187	50.4896	0.000119409
	AT5G41400	AT5G41400	RING/U-box superfamily protein	2.0844	71.9975	150.071	7.01223e-09
	AT4G30270	XTH24	xyloglucan endotransglucosylase/hydrolase 24	2.0837	134.786	280.854	0.00168461
	AT3G26220	CYP71B3	cytochrome P450, family 71, subfamily B, polypeptide 3	2.08129	31.1896	64.9147	3.62579e-05
	AT3G26180	CYP71B20	cytochrome P450, family 71, subfamily B, polypeptide 20	2.08076	68.2788	142.072	1.5793e-07
	AT1G52880	NAM	NAC (No Apical Meristem) domain transcriptional regulator superfamily protein	2.07792	44.4102	92.2809	9.89747e-05
	AT3G61890	HB-12	homeobox 12	2.07683	71.5215	148.538	3.61913e-09
	AT3G57260	BGL2	beta-1,3-glucanase 2	2.07162	66.8801	138.55	0.00047865
	AT1G21680	AT1G21680	DPP6 N-terminal domain-like protein	2.07113	43.4456	89.9814	1.89113e-05
	AT4G26530	FBA5	Aldolase superfamily protein	2.07108	113.583	235.24	7.26927e-07
	AT4G01390	AT4G01390	TRAF-like family protein	2.05924	19.1232	39.3793	0.00236486
	AT1G70000	AT1G70000	myb-like transcription factor family protein	2.05694	14.7967	30.4359	0.00401488
	AT2G43500	AT2G43500	Plant regulator RWP-RK family protein	2.05349	15.4391	31.7041	0.00993143
	AT3G23170	AT3G23170	hypothetical protein	2.04073	43.178	88.1145	2.96046e-05
	AT5G47370	HAT2	Homeobox-leucine zipper protein 4 (HB-4) / HD-ZIP protein	2.03878	20.1881	41.159	0.000953763
	AT5G45380	DUR3	urea-proton symporter DEGRADATION OF UREA 3 (DUR3)	2.03703	22.4444	45.7198	0.000926762
	AT1G22370	UGT85A5	UDP-glucosyl transferase 85A5	2.03537	36.6841	74.6657	1.93696e-05
	AT5G03230	AT5G03230	senescence regulator (Protein of unknown function, DUF584)	2.02573	45.9875	93.1581	1.47653e-06
	AT3G26280	CYP71B4	cytochrome P450, family 71, subfamily B, polypeptide 4	2.02274	97.9644	198.157	6.40188e-10
	AT1G71030	MYBL2	MYB-like 2	2.01953	79.8681	161.296	3.10105e-07
	AT3G16660	AT3G16660	Pollen Ole e 1 allergen and extensin family protein	2.01804	13.0292	26.2935	0.038395
	AT1G72150	PATL1	PATELLIN 1	2.00519	128.415	257.497	0.000384339
	AT3G49570	LSU3	response to low sulfur 3	2.00254	11.6994	23.4284	0.0288881
	AT4G19660	NPR4	NPR1-like protein 4	-2.0023	35.1606	17.5601	0.00432858
	AT2G46820	PSI-P	photosystem I P subunit	-2.00259	347.013	173.282	2.14747e-06
	AT5G11000	AT5G11000	hypothetical protein (DUF868)	-2.003	41.1071	20.5228	0.00223547
	AT5G37780	CAM1	calmodulin 1	-2.00359	25.7882	12.871	0.0223855
	AT1G22410	AT1G22410	Class-II DAHP synthetase family protein	-2.00641	24.7165	12.3188	0.0159329
	AT1G52230	PSAH2	photosystem I subunit H2	-2.00981	1212.6	603.342	1.19814e-11
	AT3G07460	AT3G07460	transmembrane protein, putative (Protein of unknown function, DUF538)	-2.01156	96.1864	47.8168	1.02201e-05
	AT3G15480	AT3G15480	fiber (DUF1218)	-2.01274	33.024	16.4074	0.00667337
	AT1G54040	ESP	epithiospecifier protein	-2.01277	2190.95	1088.52	0.000168203
	AT5G09650	PPa6	pyrophosphorylase 6	-2.01369	21.9319	10.8914	0.024876
	AT1G11580	PMEPCRA	methylesterase PCR A	-2.01919	55.4713	27.4721	0.000872513
	AT1G18590	SOT17	sulfotransferase 17	-2.0214	140.222	69.3686	0.00991638
	AT4G21620	AT4G21620	glycine-rich protein	-2.02303	61.1796	30.2416	0.0114893
	AT2G23680	AT2G23680	Cold acclimation protein WCOR413 family	-2.02463	19.1535	9.46023	0.0455122
	AT5G66210	CPK28	calcium-dependent protein kinase 28	-2.0253	9.43988	4.66099	0.0289667
	AT4G09650	ATPD	F-type H -transporting ATPase subunit delta	-2.02657	1174.46	579.532	2.93023e-10
	AT2G39330	JAL23	jacalin-related lectin 23	-2.02686	22.6607	11.1802	0.0279799
	AT5G49100	AT5G49100	vitellogenin-like protein	-2.02864	20.2747	9.99422	0.0432185
	AT1G51400	AT1G51400	Photosystem II 5 kD protein	-2.03194	2222.07	1093.57	3.93477e-05
	AT1G68520	BBX14	B-box type zinc finger protein with CCT domain-containing protein	-2.032	183.095	90.106	0.0295056
	AT1G11840	GLX1	glyoxalase/bleomycin resistance protein/dioxygenase superfamily protein	-2.03243	30.4186	14.9666	0.0092602
	AT5G62700	TUB3	tubulin beta chain 3	-2.03621	47.4061	23.2816	0.000430742
	AT2G41770	AT2G41770	transmembrane protein, putative (DUF288)	-2.04086	24.8584	12.1804	0.0154236
	AT3G57560	NAGK	N-acetyl-l-glutamate kinase	-2.04124	19.1777	9.39512	0.0455122
	AT5G24620	AT5G24620	Pathogenesis-related thaumatin superfamily protein	-2.04404	23.478	11.4861	0.0155128
	AT2G27820	PD1	prephenate dehydratase 1	-2.04423	53.6882	26.2633	0.000200374
	AT5G54710	AT5G54710	Ankyrin repeat family protein	-2.04812	35.1544	17.1642	0.0061393
	AT5G56760	SERAT1;1	serine acetyltransferase 1;1	-2.05335	57.9348	28.2147	6.39e-05
	AT3G27230	AT3G27230	S-adenosyl-L-methionine-dependent methyltransferases superfamily protein	-2.05429	52.9023	25.7522	0.000155127
	AT5G39020	AT5G39020	Malectin/receptor-like protein kinase family protein	-2.05565	30.0782	14.632	0.00865363
	AT5G44410	AT5G44410	FAD-binding Berberine family protein	-2.05822	36.0686	17.5242	0.00218186
	AT1G48598			-2.05961	34.1654	16.5883	0.00488899
	AT1G52220	AT1G52220	CURVATURE THYLAKOID protein	-2.06151	71.4807	34.6739	0.00145579
	AT2G46650	CB5-C	cytochrome B5 isoform C	-2.06202	114.502	55.5292	0.00025235
	AT4G27440	PORB	protochlorophyllide oxidoreductase B	-2.06747	34.7664	16.8159	0.0100051
	AT1G69420	AT1G69420	DHHC-type zinc finger family protein	-2.07138	17.6739	8.53242	0.0427107
	AT3G20390	AT3G20390	endoribonuclease L-PSP family protein	-2.07161	22.8084	11.01	0.0128477
	AT1G74070	AT1G74070	Cyclophilin-like peptidyl-prolyl cis-trans isomerase family protein	-2.07199	23.435	11.3104	0.0154302
	AT2G25900	ATCTH	Zinc finger C-x8-C-x5-C-x3-H type family protein	-2.07922	68.387	32.8907	0.00115358
	AT5G13400	AT5G13400	Major facilitator superfamily protein	-2.08372	27.4128	13.1557	0.0110887
	AT1G58290	HEMA1	Glutamyl-tRNA reductase family protein	-2.08549	330.544	158.497	6.1423e-14
	AT4G24510	CER2	HXXXD-type acyl-transferase family protein	-2.08816	41.8199	20.0271	0.00152386
	AT3G11820	SYP121	syntaxin of plants 121	-2.09274	72.9635	34.865	6.86572e-05
	AT1G70890	MLP43	MLP-like protein 43	-2.09431	50.6948	24.2059	0.000158579
	AT4G21280	PSBQA	photosystem II subunit QA	-2.09702	673.218	321.036	4.78619e-08
	AT3G17120	AT3G17120	transmembrane protein	-2.09821	23.4713	11.1864	0.0182627
	AT3G25920	RPL15	ribosomal protein L15	-2.10053	53.7758	25.601	0.000150603
	AT5G51550	EXL3	EXORDIUM like 3	-2.11349	43.8002	20.7241	0.000736309
	AT1G29070	AT1G29070	Ribosomal protein L34	-2.11484	40.7585	19.2726	0.00097242
	AT3G25500	AFH1	formin homology 1	-2.11556	23.7931	11.2468	0.00865363
	AT3G26780	MEF14	Phosphoglycerate mutase family protein	-2.11837	24.0819	11.3681	0.00991638
	AT3G14620	CYP72A8	cytochrome P450, family 72, subfamily A, polypeptide 8	-2.11883	131.375	62.0035	1.29855e-08
	AT4G00360	CYP86A2	cytochrome P450, family 86, subfamily A, polypeptide 2	-2.12417	370.213	174.286	0.000285985
	AT2G26530	AR781	AR781, pheromone receptor-like protein (DUF1645)	-2.12605	29.1628	13.7169	0.00723748
	AT5G52280	AT5G52280	Myosin heavy chain-related protein	-2.12866	17.4826	8.21294	0.0381694
	AT3G62030	ROC4	rotamase CYP 4	-2.13008	23.7957	11.1713	0.0109923
	AT2G04570	AT2G04570	GDSL-like Lipase/Acylhydrolase superfamily protein	-2.13572	35.0598	16.4159	0.00211196
	AT4G20170	GALS3	glycosyltransferase family protein (DUF23)	-2.13789	42.4008	19.833	0.000744574
	AT4G20960	PyrD	Cytidine/deoxycytidylate deaminase family protein	-2.14223	25.9297	12.104	0.00790775
	AT2G44160	MTHFR2	methylenetetrahydrofolate reductase 2	-2.14516	48.537	22.6263	0.000115853
	AT5G60460	AT5G60460	Preprotein translocase Sec, Sec61-beta subunit protein	-2.14748	61.0802	28.4427	1.60811e-05
	AT4G23400	PIP1;5	plasma membrane intrinsic protein 1;5	-2.14758	109.334	50.9102	6.22958e-07
	AT4G26400	AT4G26400	RING/U-box superfamily protein	-2.15117	33.6072	15.6228	0.00153995
	AT3G11630	AT3G11630	Thioredoxin superfamily protein	-2.15253	32.7481	15.2138	0.00260498
	AT1G78820	AT1G78820	D-mannose binding lectin protein with Apple-like carbohydrate-binding domain-containing protein	-2.16142	192.569	89.0935	0.00140119
	AT1G24150	FH4	formin homologue 4	-2.16168	29.905	13.8342	0.00447178
	AT4G23180	CRK10	cysteine-rich RLK (RECEPTOR-like protein kinase) 10	-2.19583	62.2375	28.3435	3.6143e-05
	AT4G30996	NKS1	ubiquitin-associated protein (DUF1068)	-2.19661	28.4637	12.958	0.00379268
	AT1G72600	AT1G72600	hydroxyproline-rich glycoprotein family protein	-2.1968	822.247	374.293	1.11588e-07
	AT5G08050	AT5G08050	wiskott-aldrich syndrome family protein, putative (DUF1118)	-2.19892	121.815	55.3976	7.09482e-08
	AT3G55980	SZF1	salt-inducible zinc finger 1	-2.20093	78.0478	35.4613	0.00073188
	AT4G26795	AT4G26795	Natural antisense transcript overlaps with AT4G26790	-2.21357	17.7624	8.02433	0.0289245
	AT3G26060	PRXQ	Thioredoxin superfamily protein	-2.21552	43.8152	19.7765	0.000203404
	AT1G04820	TUA4	tubulin alpha-4 chain	-2.21977	40.7511	18.3583	0.000223805
	AT3G02250	AT3G02250	O-fucosyltransferase family protein	-2.23336	24.8328	11.119	0.00467717
	AT5G40950	RPL27	ribosomal protein large subunit 27	-2.23945	134	59.8362	1.16828e-06
	AT1G78040	AT1G78040	Pollen Ole e 1 allergen and extensin family protein	-2.24576	255.255	113.661	1.81207e-12
	AT1G29720	AT1G29720	Leucine-rich repeat transmembrane protein kinase	-2.25139	29.2391	12.9871	0.00183218
	AT1G12900	GAPA-2	glyceraldehyde 3-phosphate dehydrogenase A subunit 2	-2.25148	731.202	324.765	3.82892e-12
	AT4G01150	AT4G01150	CURVATURE THYLAKOID 1A-like protein	-2.26561	57.6883	25.4626	4.25182e-05
	AT5G52320	CYP96A4	cytochrome P450, family 96, subfamily A, polypeptide 4	-2.26636	84.1621	37.1354	5.51883e-05
	AT5G06390	FLA17	FASCICLIN-like arabinogalactan protein 17 precursor	-2.26698	29.7082	13.1048	0.00201544
	AT3G10940	LSF2	dual specificity protein phosphatase (DsPTP1) family protein	-2.27071	27.3087	12.0265	0.00348444
	AT5G52760	AT5G52760	Copper transport protein family	-2.27245	29.632	13.0397	0.0252125
	AT5G54160	OMT1	O-methyltransferase 1	-2.28603	49.0185	21.4426	3.0637e-05
	AT4G33666	AT4G33666	hypothetical protein	-2.28999	125.45	54.7816	0.000460654
	AT5G62070	IQD23	IQ-domain 23	-2.29105	28.1707	12.296	0.00164839
	AT1G06640	AT1G06640	2-oxoglutarate (2OG) and Fe(II)-dependent oxygenase superfamily protein	-2.29261	26.4439	11.5344	0.00226955
	AT1G50732	AT1G50732	transmembrane protein	-2.29642	21.9498	9.55828	0.00477311
	AT2G45970	CYP86A8	cytochrome P450, family 86, subfamily A, polypeptide 8	-2.29736	20.693	9.0073	0.00476165
	AT4G02530	AT4G02530	chloroplast thylakoid lumen protein	-2.30289	46.2038	20.0634	6.74871e-05
	AT1G30530	UGT78D1	UDP-glucosyl transferase 78D1	-2.30503	124.467	53.998	3.50986e-05
	AT5G14060	CARAB-AK-LYS	Aspartate kinase family protein	-2.31044	25.0324	10.8345	0.0023284
	AT1G55450	AT1G55450	S-adenosyl-L-methionine-dependent methyltransferases superfamily protein	-2.31192	119.411	51.6502	2.42901e-07
	AT1G69900	AT1G69900	Actin cross-linking protein	-2.31422	14.6822	6.34434	0.0459137
	AT2G03760	SOT12	sulfotransferase 12	-2.31852	23.1521	9.98574	0.00352214
	AT4G23670	AT4G23670	Polyketide cyclase/dehydrase and lipid transport superfamily protein	-2.31882	590.963	254.855	0.00971999
	AT1G08930	ERD6	Major facilitator superfamily protein	-2.32541	14.9446	6.42666	0.0459137
	AT5G18600	AT5G18600	Thioredoxin superfamily protein	-2.32804	122.401	52.5767	1.02505e-06
	AT3G18170	AT3G18170	Glycosyltransferase family 61 protein	-2.33505	15.7011	6.72409	0.029633
	AT5G24980	AT5G24980	transmembrane protein	-2.33603	15.9662	6.83473	0.0217438
	AT4G02130	GATL6	galacturonosyltransferase 6	-2.33838	13.9305	5.95733	0.0340594
	AT1G59970	AT1G59970	Matrixin family protein	-2.3441	24.2554	10.3474	0.00258333
	AT5G55790	AT5G55790	hypothetical protein	-2.3446	29.5246	12.5926	0.000889331
	AT3G03190	GSTF11	glutathione S-transferase F11	-2.34613	31.8471	13.5743	0.00105657
	AT1G22690	AT1G22690	Gibberellin-regulated family protein	-2.35153	17.9519	7.63414	0.00884841
	AT1G75710	AT1G75710	C2H2-like zinc finger protein	-2.3524	15.0755	6.40857	0.0343161
	AT2G38360	PRA1.B4	prenylated RAB acceptor 1.B4	-2.35493	27.27	11.58	0.00164839
	AT5G19240	AT5G19240	Glycoprotein membrane precursor GPI-anchored	-2.35677	348.654	147.937	0.0124886
	AT1G21130	IGMT4	O-methyltransferase family protein	-2.36106	197.267	83.5503	0.00041455
	AT2G22795	AT2G22795	hypothetical protein	-2.36139	77.6811	32.8964	4.53926e-07
	AT2G26190	AT2G26190	calmodulin-binding family protein	-2.3653	51.6048	21.8175	1.85485e-05
	AT2G32650	AT2G32650	RmlC-like cupins superfamily protein	-2.36809	24.0335	10.1489	0.00183825
	AT5G11420	AT5G11420	transmembrane protein, putative (Protein of unknown function, DUF642)	-2.3683	67.6315	28.557	7.14901e-06
	AT3G55500	EXPA16	expansin A16	-2.3685	16.8829	7.12812	0.0187445
	AT2G41820	AT2G41820	Leucine-rich repeat protein kinase family protein	-2.37024	14.035	5.92133	0.0340594
	AT3G44990	XTH31	xyloglucan endo-transglycosylase-related 8	-2.37414	72.9106	30.7103	0.00424656
	AT5G57780	P1R1	transcription factor	-2.38815	15.7155	6.58063	0.0185203
	AT1G32920	AT1G32920	hypothetical protein	-2.40036	35.4135	14.7534	0.00994675
	AT3G06130	AT3G06130	Heavy metal transport/detoxification superfamily protein	-2.40549	25.2751	10.5072	0.00135722
	AT2G02780	AT2G02780	Leucine-rich repeat protein kinase family protein	-2.40605	14.9313	6.20575	0.0214859
	AT5G42680	AT5G42680	MIZU-KUSSEI-like protein (Protein of unknown function, DUF617)	-2.41298	31.2201	12.9384	0.000378546
	AT3G19370	AT3G19370	filament-like protein (DUF869)	-2.41575	25.4758	10.5457	0.00133117
	AT2G39010	PIP2E	plasma membrane intrinsic protein 2E	-2.42213	56.8425	23.468	6.22628e-05
	AT3G59010	PME61	pectin methylesterase 61	-2.43558	39.9101	16.3863	0.000103272
	AT1G10370	ERD9	Glutathione S-transferase family protein	-2.43594	80.4473	33.0252	8.58402e-06
	AT2G23320	WRKY15	WRKY DNA-binding protein 15	-2.44351	43.973	17.9958	6.77122e-05
	AT4G18205	AT4G18205	Nucleotide-sugar transporter family protein	-2.44354	144.871	59.2873	2.55382e-06
	AT5G16590	AT5G16590	Leucine-rich repeat protein kinase family protein	-2.44355	24.6994	10.108	0.00133917
	AT2G16586	AT2G16586	transmembrane protein	-2.44381	24.6397	10.0825	0.00164839
	AT1G13250	GATL3	galacturonosyltransferase-like 3	-2.44592	26.7898	10.9528	0.00108565
	AT5G53880	AT5G53880	hypothetical protein	-2.44662	121.465	49.646	5.85616e-07
	AT2G32690	GRP23	glycine-rich protein 23	-2.44917	398.658	162.772	0.000111744
	AT3G14930	HEME1	Uroporphyrinogen decarboxylase	-2.44942	29.0069	11.8423	0.000622868
	AT5G52060	BAG1	BCL-2-associated athanogene 1	-2.45812	111.944	45.5406	7.64663e-08
	AT5G52810	AT5G52810	NAD(P)-binding Rossmann-fold superfamily protein	-2.46732	60.7296	24.6136	4.25483e-06
	AT5G57760	AT5G57760	hypothetical protein	-2.46804	59.3546	24.0493	0.000151271
	AT1G78170	AT1G78170	E3 ubiquitin-protein ligase	-2.4718	14.5484	5.88574	0.0247973
	AT1G12080	AT1G12080	Vacuolar calcium-binding protein-like protein	-2.47525	14.7176	5.94588	0.0180237
	AT4G11900	AT4G11900	S-locus lectin protein kinase family protein	-2.48259	28.1031	11.3201	0.000686582
	AT4G13340	LRX3	Leucine-rich repeat (LRR) family protein	-2.4866	16.4829	6.62868	0.00992025
	AT2G15050	LTP	lipid transfer protein	-2.49141	64.4331	25.8621	2.35239e-07
	AT5G47550	AT5G47550	Cystatin/monellin superfamily protein	-2.49586	27.4575	11.0012	0.000453276
	AT3G60420	AT3G60420	phosphoglycerate mutase family protein	-2.51017	19.2922	7.68562	0.00569621
	AT3G54690	SETH3	Sugar isomerase (SIS) family protein	-2.51316	43.5319	17.3216	1.22586e-05
	AT5G44340	TUB4	tubulin beta chain 4	-2.52443	169.339	67.0802	3.52839e-10
	AT5G54380	THE1	protein kinase family protein	-2.52829	17.9332	7.09302	0.00746537
	AT1G19150	Lhca6	PSI type II chlorophyll a/b-binding protein (Lhca2*1)	-2.53363	97.9849	38.6737	5.78879e-10
	AT1G18360	AT1G18360	alpha/beta-Hydrolases superfamily protein	-2.53397	24.5994	9.70784	0.000433743
	AT4G34760	AT4G34760	SAUR-like auxin-responsive protein family	-2.53442	19.075	7.52639	0.00328692
	AT1G41830	SKS6	SKU5-similar 6	-2.53836	21.1122	8.31726	0.00130859
	AT1G05850	POM1	Chitinase family protein	-2.53936	350.609	138.07	3.40074e-07
	AT1G21120	IGMT2	O-methyltransferase family protein	-2.54763	50.658	19.8844	0.000533269
	AT5G50520	AT5G50520	Major facilitator superfamily protein	-2.55044	36.0093	14.1189	4.57083e-05
	AT3G21055	PSBTN	photosystem II subunit T	-2.55293	2058.85	806.467	6.14829e-10
	AT1G25425	CLE43	CLAVATA3/ESR-RELATED 43	-2.55765	19.2943	7.54375	0.00234194
	AT3G60440	AT3G60440	Phosphoglycerate mutase family protein	-2.56145	14.9587	5.83992	0.0130982
	AT3G45160	AT3G45160	Putative membrane lipoprotein	-2.56309	25.7587	10.0499	0.000795305
	AT1G04430	AT1G04430	S-adenosyl-L-methionine-dependent methyltransferases superfamily protein	-2.57739	31.0206	12.0357	0.000189337
	AT1G52190	AT1G52190	Major facilitator superfamily protein	-2.57872	25.3792	9.84179	0.000437646
	AT5G60860	RABA1f	RAB GTPase homolog A1F	-2.57997	21.4166	8.30112	0.000935798
	AT3G43720	LTPG2	Bifunctional inhibitor/lipid-transfer protein/seed storage 2S albumin superfamily protein	-2.58162	40.25	15.591	2.49729e-05
	AT3G24480	AT3G24480	Leucine-rich repeat (LRR) family protein	-2.58164	33.6833	13.0473	9.89747e-05
	AT3G14240	AT3G14240	Subtilase family protein	-2.58259	35.3919	13.7041	3.64272e-05
	AT1G23030	AT1G23030	ARM repeat superfamily protein	-2.58455	16.9093	6.54244	0.0071377
	AT3G17390	MTO3	S-adenosylmethionine synthetase family protein	-2.59312	538.185	207.544	6.24383e-28
	AT5G55380	AT5G55380	MBOAT (membrane bound O-acyl transferase) family protein	-2.60016	17.5814	6.76167	0.0061393
	AT5G41750	AT5G41750	Disease resistance protein (TIR-NBS-LRR class) family	-2.60417	18.2908	7.02364	0.00526922
	AT1G33811	AT1G33811	GDSL-like Lipase/Acylhydrolase superfamily protein	-2.61048	12.9144	4.94712	0.0274411
	AT1G03220	AT1G03220	Eukaryotic aspartyl protease family protein	-2.62173	23.7429	9.05621	0.00190828
	AT5G11790	NDL2	N-MYC downregulated-like 2	-2.62646	29.5128	11.2367	0.000316543
	AT3G11700	FLA18	FASCICLIN-like arabinogalactan protein 18 precursor	-2.6268	50.3491	19.1674	6.63514e-07
	AT3G55420	AT3G55420	hypothetical protein	-2.63243	37.5697	14.2719	2.6053e-05
	AT5G26920	CBP60G	Cam-binding protein 60-like G	-2.64197	23.6065	8.93517	0.000557525
	AT5G23860	TUB8	tubulin beta 8	-2.64226	31.2704	11.8347	0.000127361
	AT5G18500	AT5G18500	Protein kinase superfamily protein	-2.64533	15.2279	5.75652	0.0130982
	AT3G46780	PTAC16	plastid transcriptionally active 16	-2.64547	355.707	134.459	2.68669e-08
	AT5G23010	MAM1	methylthioalkylmalate synthase 1	-2.64714	62.6266	23.6582	5.38745e-05
	AT3G59080	AT3G59080	Eukaryotic aspartyl protease family protein	-2.64847	14.6299	5.52391	0.0107813
	AT2G29550	TUB7	tubulin beta-7 chain	-2.65377	21.1111	7.95511	0.000761958
	AT5G41860	AT5G41860	transmembrane protein	-2.65594	13.7621	5.18165	0.0170661
	AT2G25735	AT2G25735	hypothetical protein	-2.65667	33.4274	12.5825	7.71351e-05
	AT4G23140	CRK6	cysteine-rich RLK (RECEPTOR-like protein kinase) 6	-2.66228	27.627	10.3772	0.000215289
	AT3G05910	AT3G05910	Pectinacetylesterase family protein	-2.66386	12.6206	4.73773	0.0274411
	AT5G03285	AT5G03285		-2.67456	14.9026	5.57197	0.0107813
	AT3G50930	BCS1	cytochrome BC1 synthesi	-2.67761	14.2797	5.333	0.0149469
	AT3G24770	CLE41	CLAVATA3/ESR-RELATED 41	-2.69216	28.6069	10.626	0.000128523
	AT5G44400	AT5G44400	FAD-binding Berberine family protein	-2.70053	11.0593	4.09523	0.0497892
	AT5G59310	LTP4	lipid transfer protein 4	-2.70204	30.4494	11.269	0.0327142
	AT1G45010	AT1G45010	TRAM, LAG1 and CLN8 (TLC) lipid-sensing domain containing protein	-2.70966	15.9016	5.86849	0.00665587
	AT2G24762	GDU4	glutamine dumper 4	-2.71556	12.5956	4.63829	0.0221028
	AT1G48600	PMEAMT	S-adenosyl-L-methionine-dependent methyltransferases superfamily protein	-2.72037	19.5823	7.19838	0.01404
	AT1G14290	SBH2	sphingoid base hydroxylase 2	-2.72481	10.7408	3.94184	0.0406067
	AT1G74690	IQD31	IQ-domain 31	-2.73144	19.1168	6.99881	0.00112513
	AT4G21890	AT4G21890	zinc finger MYND domain protein	-2.73336	13.74	5.02678	0.0170661
	AT5G14200	IMD1	isopropylmalate dehydrogenase 1	-2.7401	35.0217	12.7812	8.7263e-05
	AT5G47230	ERF5	ethylene responsive element binding factor 5	-2.74088	25.0832	9.15153	0.000159616
	AT4G20480	AT4G20480	Putative endonuclease or glycosyl hydrolase	-2.74816	16.4173	5.97394	0.00576882
	AT5G40830	AT5G40830	S-adenosyl-L-methionine-dependent methyltransferases superfamily protein	-2.74917	20.3846	7.41483	0.000872513
	AT3G05650	RLP32	receptor like protein 32	-2.76637	25.9671	9.3867	0.000106365
	AT4G23790	TBL24	TRICHOME BIREFRINGENCE-LIKE 24	-2.77295	18.0749	6.51829	0.00177025
	AT4G16500	AT4G16500	Cystatin/monellin superfamily protein	-2.77482	26.8489	9.67591	8.83745e-05
	AT4G23810	WRKY53	WRKY family transcription factor	-2.78159	65.0092	23.3713	1.69954e-07
	AT5G37770	TCH2	EF hand calcium-binding protein family	-2.78307	113.035	40.6152	7.37879e-11
	AT3G20130	CYP705A22	cytochrome P450, family 705, subfamily A, polypeptide 22	-2.7854	11.1256	3.99425	0.0497892
	AT1G03410	2A6	2-oxoglutarate (2OG) and Fe(II)-dependent oxygenase superfamily protein	-2.79442	18.6263	6.66553	0.00127513
	AT3G19820	DWF1	cell elongation protein / DWARF1 / DIMINUTO (DIM)	-2.80034	59.8327	21.3662	4.37944e-09
	AT4G12880	ENODL19	early nodulin-like protein 19	-2.80062	56.3858	20.1333	2.24703e-07
	AT5G25460	DGR2	transmembrane protein, putative (Protein of unknown function, DUF642)	-2.8011	57.0363	20.3621	9.86112e-06
	AT4G00300	AT4G00300	receptor-like kinase	-2.80385	33.6813	12.0125	1.19126e-05
	AT5G08330	TCP11	TCP family transcription factor	-2.8122	65.6513	23.3452	1.34345e-09
	AT4G19120	ERD3	S-adenosyl-L-methionine-dependent methyltransferases superfamily protein	-2.81402	10.6301	3.77754	0.0406067
	AT5G11580	AT5G11580	Regulator of chromosome condensation (RCC1) family protein	-2.81918	27.4148	9.72438	0.000105343
	AT4G34950	AT4G34950	Major facilitator superfamily protein	-2.84679	29.6183	10.4041	7.36644e-05
	AT1G09750	AT1G09750	Eukaryotic aspartyl protease family protein	-2.84699	12.7467	4.47724	0.0156984
	AT4G22160	AT4G22160	hypothetical protein	-2.84926	16.2565	5.7055	0.00463162
	AT5G44130	FLA13	FASCICLIN-like arabinogalactan protein 13 precursor	-2.85487	75.6198	26.488	1.19995e-10
	AT1G23205	AT1G23205	Plant invertase/pectin methylesterase inhibitor superfamily protein	-2.8651	9.99122	3.48722	0.0457765
	AT1G70090	LGT8	glucosyl transferase family 8	-2.87137	11.3324	3.94667	0.019925
	AT1G67950	AT1G67950	RNA-binding (RRM/RBD/RNP motifs) family protein	-2.87404	12.6106	4.38776	0.0221028
	AT2G42220	AT2G42220	Rhodanese/Cell cycle control phosphatase superfamily protein	-2.87724	39.086	13.5846	9.61446e-06
	AT5G65730	XTH6	xyloglucan endotransglucosylase/hydrolase 6	-2.87831	277.816	96.5204	0.00039349
	AT3G22231	PCC1	pathogen and circadian controlled 1	-2.88514	929.194	322.063	1.98853e-07
	AT4G27720	AT4G27720	Major facilitator superfamily protein	-2.88792	13.649	4.72623	0.00986651
	AT3G56370	AT3G56370	Leucine-rich repeat protein kinase family protein	-2.89378	26.1453	9.03501	5.30584e-05
	AT1G20850	XCP2	xylem cysteine peptidase 2	-2.89387	18.7026	6.46284	0.000889807
	AT4G14548	AT4G14548		-2.91336	18.8908	6.48418	0.000889807
	AT4G14365	XBAT34	hypothetical protein	-2.92078	34.6032	11.8472	0.000280771
	AT5G59320	LTP3	lipid transfer protein 3	-2.93281	167.668	57.1698	0.00189211
	AT1G61170	AT1G61170	hypothetical protein	-2.93676	16.5201	5.62528	0.00177339
	AT3G28180	CSLC04	Cellulose-synthase-like C4	-2.94194	56.7009	19.2733	1.32897e-08
	AT3G57450	AT3G57450	hypothetical protein	-2.96057	17.8783	6.03881	0.00141729
	AT4G32800	AT4G32800	Integrase-type DNA-binding superfamily protein	-2.96435	12.3901	4.1797	0.0124886
	AT4G28050	TET7	tetraspanin7	-2.97877	9.97705	3.34939	0.0457765
	AT1G66940	AT1G66940	kinase-like protein	-2.98028	40.6308	13.6332	5.05045e-07
	AT3G55360	CER10	3-oxo-5-alpha-steroid 4-dehydrogenase family protein	-2.98237	28.2896	9.48561	2.42946e-05
	AT5G58670	PLC1	phospholipase C1	-2.98959	26.9272	9.00701	3.35198e-05
	AT2G26355	AT2G26355	Natural antisense transcript overlaps with AT2G26360	-2.99322	43.5784	14.5591	2.9631e-07
	AT3G23805	RALFL24	ralf-like 24	-2.99393	27.1864	9.08049	3.17104e-05
	AT1G12090	ELP	extensin-like protein	-3.00019	442.511	147.494	1.60082e-07
	AT5G07870	AT5G07870	HXXXD-type acyl-transferase family protein	-3.02169	14.5481	4.81456	0.00466997
	AT3G59970	MTHFR1	methylenetetrahydrofolate reductase 1	-3.02182	51.8155	17.1471	1.29784e-08
	AT4G23190	CRK11	cysteine-rich RLK (RECEPTOR-like protein kinase) 11	-3.0251	10.7399	3.55026	0.0221677
	AT5G54490	PBP1	pinoid-binding protein 1	-3.02563	16.6901	5.51622	0.00254158
	AT1G72920	AT1G72920	Toll-Interleukin-Resistance (TIR) domain family protein	-3.02593	10.5304	3.48006	0.0323433
	AT5G50570	SPL13A	Squamosa promoter-binding protein-like (SBP domain) transcription factor family protein	-3.02743	17.2674	5.70364	0.00158918
	AT4G16950	RPP5	Disease resistance protein (TIR-NBS-LRR class) family	-3.02812	60.3272	19.9223	9.01177e-10
	AT5G61600	ERF104	ethylene response factor 104	-3.0327	41.7572	13.769	0.000283031
	AT4G35320	AT4G35320	hypothetical protein	-3.04199	73.2752	24.0879	1.8993e-05
	AT3G21550	DMP2	transmembrane protein, putative (DUF679 domain membrane protein 2)	-3.04621	25.8738	8.49379	3.12454e-05
	AT1G21500	AT1G21500	hypothetical protein	-3.05049	141.452	46.3702	4.205e-09
	AT5G18470	AT5G18470	Curculin-like (mannose-binding) lectin family protein	-3.05252	26.7433	8.76104	0.000301837
	AT1G35720	ANNAT1	annexin 1	-3.05517	23.07	7.55112	4.92444e-05
	AT5G44260	AT5G44260	Zinc finger C-x8-C-x5-C-x3-H type family protein	-3.06058	14.4534	4.72243	0.00466997
	AT3G10720	AT3G10720	Plant invertase/pectin methylesterase inhibitor superfamily	-3.06606	42.0507	13.7149	4.72375e-07
	AT4G27560	AT4G27560	UDP-Glycosyltransferase superfamily protein	-3.07591	22.1415	7.19835	7.9527e-05
	AT4G23220	CRK14	cysteine-rich RECEPTOR-like kinase	-3.0862	11.4319	3.70419	0.019925
	AT2G19570	CDA1	cytidine deaminase 1	-3.0876	52.9774	17.1581	2.92619e-09
	AT4G36360	BGAL3	beta-galactosidase 3	-3.09063	15.9378	5.1568	0.00138592
	AT2G47930	AGP26	arabinogalactan protein 26	-3.09248	18.6378	6.02681	0.000698088
	AT1G47900	AT1G47900	filament-like protein (DUF869)	-3.09613	12.3687	3.99489	0.0124886
	AT4G08035	AT4G08035		-3.1086	21.1917	6.81713	0.000127306
	AT2G46330	AGP16	arabinogalactan protein 16	-3.1177	106.542	34.1733	5.09886e-14
	AT3G20470	GRP5	glycine-rich protein 5	-3.14634	40.1742	12.7685	0.00882932
	AT4G14440	HCD1	3-hydroxyacyl-CoA dehydratase 1	-3.14895	148.555	47.1762	1.44445e-09
	AT3G14210	ESM1	GDSL-like lipase/acylhydrolase superfamily protein	-3.15875	14.5525	4.60705	0.00241973
	AT1G35210	AT1G35210	hypothetical protein	-3.1659	15.6255	4.93559	0.00151835
	AT1G72900	AT1G72900	Toll-Interleukin-Resistance (TIR) domain-containing protein	-3.16646	34.143	10.7827	8.11279e-05
	AT5G67450	ZF1	zinc-finger protein 1	-3.16776	12.7558	4.02677	0.00865363
	AT5G07110	PRA1.B6	prenylated RAB acceptor 1.B6	-3.18088	16.2649	5.11332	0.00138592
	AT4G13500	AT4G13500	transmembrane protein	-3.19543	17.9966	5.63197	0.000403797
	AT3G01290	HIR2	SPFH/Band 7/PHB domain-containing membrane-associated protein family	-3.19739	159.186	49.7863	6.46842e-08
	AT2G22330	CYP79B3	cytochrome P450, family 79, subfamily B, polypeptide 3	-3.21218	16.6584	5.186	0.000652327
	AT1G70370	PG2	polygalacturonase 2	-3.21391	48.4029	15.0604	2.08722e-08
	AT5G05300	AT5G05300	hypothetical protein	-3.21961	20.5197	6.37335	0.000140237
	AT3G21190	MSR1	O-fucosyltransferase family protein	-3.2248	27.9649	8.67182	6.47053e-06
	AT3G10080	AT3G10080	RmlC-like cupins superfamily protein	-3.23717	22.1366	6.83827	4.10159e-05
	AT5G39030	AT5G39030	Protein kinase superfamily protein	-3.23808	38.4951	11.8882	2.10112e-07
	AT4G08555	AT4G08555	hypothetical protein	-3.23963	15.3963	4.7525	0.00151835
	AT4G11521	AT4G11521	Receptor-like protein kinase-related family protein	-3.24875	27.5958	8.49427	5.38406e-06
	AT5G51890	AT5G51890	Peroxidase superfamily protein	-3.25591	18.6284	5.72143	0.000367945
	AT5G02090	AT5G02090	hypothetical protein	-3.26994	8.23969	2.51982	0.0436367
	AT3G13520	AGP12	arabinogalactan protein 12	-3.27464	78.5074	23.9743	1.49062e-10
	AT5G42250	AT5G42250	Zinc-binding alcohol dehydrogenase family protein	-3.28308	13.3825	4.0762	0.00394776
	AT5G41900	AT5G41900	alpha/beta-Hydrolases superfamily protein	-3.33046	14.5499	4.36873	0.00241973
	AT1G17140	ICR1	interactor of constitutive active rops 1	-3.33171	53.8175	16.1531	1.05606e-07
	AT4G23600	CORI3	Tyrosine transaminase family protein	-3.33311	17.2055	5.162	0.000440401
	AT5G17900	AT5G17900	microfibrillar-associated protein-like protein	-3.33604	31.4201	9.41839	1.63021e-06
	AT1G72610	GER1	germin-like protein 1	-3.33958	36.7471	11.0035	7.33571e-07
	AT1G75680	GH9B7	glycosyl hydrolase 9B7	-3.34644	67.4045	20.1422	1.72682e-10
	AT4G01950	GPAT3	glycerol-3-phosphate acyltransferase 3	-3.34671	17.7946	5.31704	0.000201256
	AT5G18660	PCB2	NAD(P)-binding Rossmann-fold superfamily protein	-3.34683	33.7704	10.0903	7.10563e-07
	AT4G36240	GATA7	GATA transcription factor 7	-3.35631	22.0077	6.5571	3.02295e-05
	AT1G64640	ENODL8	early nodulin-like protein 8	-3.35772	16.8042	5.00465	0.00032057
	AT5G48540	AT5G48540	receptor-like protein kinase-related family protein	-3.35793	106.997	31.8639	1.40589e-09
	AT2G41540	GPDHC1	6-phosphogluconate dehydrogenase family protein	-3.39195	9.18197	2.70699	0.0400839
	AT2G18690	AT2G18690	transmembrane protein	-3.39308	34.6603	10.215	5.85443e-05
	AT4G00400	GPAT8	glycerol-3-phosphate acyltransferase 8	-3.40781	13.5065	3.9634	0.0019508
	AT1G78370	GSTU20	glutathione S-transferase TAU 20	-3.41155	489.956	143.617	1.95071e-06
	AT3G16470	JR1	Mannose-binding lectin superfamily protein	-3.45539	14.0498	4.06606	0.00180885
	AT4G16890	SNC1	TIR-NBS-LRR class disease resistance protein	-3.46221	120.066	34.6791	7.56412e-18
	AT5G65020	ANNAT2	annexin 2	-3.46526	9.6871	2.79549	0.0184058
	AT5G05960	AT5G05960	Bifunctional inhibitor/lipid-transfer protein/seed storage 2S albumin superfamily protein	-3.50174	20.2607	5.78589	5.30584e-05
	AT4G00970	CRK41	cysteine-rich RLK (RECEPTOR-like protein kinase) 41	-3.50287	36.3857	10.3874	1.25052e-07
	AT1G45201	TLL1	triacylglycerol lipase-like 1	-3.50321	50.5149	14.4196	3.23294e-10
	AT2G17880	AT2G17880	Chaperone DnaJ-domain superfamily protein	-3.50371	21.7482	6.2072	2.2233e-05
	AT4G31590	CSLC5	Cellulose-synthase-like C5	-3.53819	34.8373	9.84607	5.54592e-07
	AT4G20830	AT4G20830	FAD-binding Berberine family protein	-3.54645	126.32	35.6188	1.11667e-08
	AT5G03170	FLA11	FASCICLIN-like arabinogalactan-protein 11	-3.57468	17.2186	4.81681	0.000215289
	AT3G50060	MYB77	myb domain protein 77	-3.58179	45.1995	12.6193	3.35119e-09
	AT4G17030	EXLB1	expansin-like B1	-3.58728	15.3075	4.26716	0.000369839
	AT3G10570	CYP77A6	cytochrome P450, family 77, subfamily A, polypeptide 6	-3.59609	8.89807	2.47437	0.0198884
	AT5G11590	TINY2	Integrase-type DNA-binding superfamily protein	-3.59782	11.2295	3.12118	0.00508155
	AT2G46535	AT2G46535	hypothetical protein	-3.61717	24.8882	6.88058	1.63021e-06
	AT4G23820	AT4G23820	Pectin lyase-like superfamily protein	-3.62277	13.6189	3.75926	0.00133117
	AT1G65010	AT1G65010	WEB family protein (DUF827)	-3.62594	29.8053	8.22002	7.28357e-07
	AT1G12460	AT1G12460	Leucine-rich repeat protein kinase family protein	-3.63159	9.53387	2.62526	0.0132824
	AT5G10390	AT5G10390	Histone superfamily protein	-3.64726	10.2828	2.81931	0.0125127
	AT1G55260	AT1G55260	Bifunctional inhibitor/lipid-transfer protein/seed storage 2S albumin superfamily protein	-3.65582	21.2678	5.81751	1.57817e-05
	AT2G18660	PNP-A	plant natriuretic peptide A	-3.66214	17.8648	4.87825	9.89747e-05
	AT1G27950	LTPG1	glycosylphosphatidylinositol-anchored lipid protein transfer 1	-3.67237	57.2651	15.5935	3.94966e-11
	AT1G72970	HTH	Glucose-methanol-choline (GMC) oxidoreductase family protein	-3.67255	8.53986	2.32532	0.0436367
	AT4G01590	AT4G01590	DNA-directed RNA polymerase III subunit	-3.67419	9.36334	2.54841	0.0132824
	AT5G25190	ESE3	Integrase-type DNA-binding superfamily protein	-3.70046	9.5084	2.56952	0.0132824
	AT3G06035	AT3G06035	Glycoprotein membrane precursor GPI-anchored	-3.70722	30.0841	8.11499	2.94477e-07
	AT1G49730	AT1G49730	Protein kinase superfamily protein	-3.70847	7.72889	2.08412	0.0473533
	AT3G12610	DRT100	Leucine-rich repeat (LRR) family protein	-3.71149	115.29	31.063	5.89137e-06
	AT1G43790	TED6	tracheary element differentiation-related 6	-3.71635	51.773	13.9312	4.87111e-08
	AT5G43050	NPQ6	YCF20-like protein (DUF565)	-3.71982	22.5496	6.06201	6.50242e-06
	AT3G62020	GLP10	germin-like protein 10	-3.74167	11.7143	3.13077	0.0033664
	AT2G41312	AT2G41312		-3.7455	11.2276	2.99761	0.00782606
	AT4G27280	AT4G27280	Calcium-binding EF-hand family protein	-3.75541	117.096	31.1807	1.54017e-06
	AT1G02335	GL22	germin-like protein subfamily 2 member 2 precursor	-3.76835	17.8404	4.73427	9.75564e-05
	AT4G39330	CAD9	cinnamyl alcohol dehydrogenase 9	-3.76906	122.127	32.4026	5.15202e-08
	AT3G22120	CWLP	cell wall-plasma membrane linker protein	-3.77074	63.8055	16.9212	4.27209e-12
	AT2G24940	MAPR2	membrane-associated progesterone binding protein 2	-3.79351	26.6991	7.03809	3.97341e-07
	AT4G13630	AT4G13630	zein-binding protein (Protein of unknown function, DUF593)	-3.81305	10.3626	2.71767	0.00835296
	AT4G13495	AT4G13495		-3.81477	124.783	32.7105	1.84315e-17
	AT5G15740	AT5G15740	O-fucosyltransferase family protein	-3.82147	13.1635	3.44462	0.00140461
	AT5G41140	AT5G41140	Myosin heavy chain-related protein	-3.83039	16.5958	4.33266	0.000105596
	AT2G21830	AT2G21830	Cysteine/Histidine-rich C1 domain family protein	-3.84767	9.34776	2.42946	0.0132824
	AT2G28470	BGAL8	beta-galactosidase 8	-3.86344	12.7475	3.29952	0.000970415
	AT5G59870	HTA6	histone H2A 6	-3.86804	12.1336	3.13689	0.00221415
	AT5G43950	AT5G43950	vacuolar protein sorting-associated protein (DUF946)	-3.87223	13.9332	3.59825	0.000401552
	AT5G15780	AT5G15780	Pollen Ole e 1 allergen and extensin family protein	-3.90051	11.4427	2.93363	0.00229572
	AT5G60890	MYB34	myb domain protein 34	-3.96288	15.7419	3.97232	0.00010832
	AT2G19780	AT2G19780	Leucine-rich repeat (LRR) family protein	-3.96879	8.05204	2.02884	0.031917
	AT1G57990	PUP18	purine permease 18	-3.97622	107.149	26.9475	9.54917e-10
	AT2G33570	GALS1	glycosyltransferase family protein (DUF23)	-3.9822	21.1177	5.30302	3.08369e-06
	AT4G11000	AT4G11000	Ankyrin repeat family protein	-4.00871	17.2447	4.3018	4.51091e-05
	AT2G06850	XTH4	xyloglucan endotransglucosylase/hydrolase 4	-4.02669	10.4392	2.59249	0.00363124
	AT5G15350	ENODL17	early nodulin-like protein 17	-4.04479	21.0903	5.2142	3.08369e-06
	AT1G16920	RABA1b	RAB GTPase homolog A1B	-4.06447	7.38887	1.81792	0.0334251
	AT3G08030	AT3G08030	DNA-directed RNA polymerase subunit beta (Protein of unknown function, DUF642)	-4.06609	8.05239	1.98037	0.031917
	AT5G47870	RAD52-2	cobalt ion-binding protein	-4.07823	13.7651	3.37527	0.000618045
	AT3G16370	AT3G16370	GDSL-like Lipase/Acylhydrolase superfamily protein	-4.08372	157.73	38.624	2.31369e-09
	AT2G40150	TBL28	TRICHOME BIREFRINGENCE-LIKE 28	-4.08476	9.27059	2.26955	0.00576882
	AT2G23672	AT2G23672	Natural antisense transcript overlaps with AT2G23670	-4.09215	39.962	9.76555	7.62332e-10
	AT2G37640	EXP3	Barwin-like endoglucanases superfamily protein	-4.09623	7.30304	1.78287	0.0334251
	AT2G43550	AT2G43550	scorpion toxin-like knottin superfamily protein	-4.12127	10.4368	2.53243	0.00363124
	AT2G41100	TCH3	Calcium-binding EF hand family protein	-4.12411	224.509	54.4381	2.47722e-14
	AT1G18840	IQD30	IQ-domain 30	-4.1247	10.5346	2.55403	0.00363124
	AT2G41170	AT2G41170	F-box family protein	-4.15403	8.20904	1.97616	0.031917
	AT4G16980	AT4G16980	arabinogalactan-protein family	-4.15773	437.362	105.192	6.69962e-11
	AT4G37800	XTH7	xyloglucan endotransglucosylase/hydrolase 7	-4.17439	102.124	24.4645	2.43006e-05
	AT4G08950	EXO	Phosphate-responsive 1 family protein	-4.2069	14.6503	3.48246	0.000167618
	AT2G15090	KCS8	3-ketoacyl-CoA synthase 8	-4.21038	8.90584	2.11521	0.0138491
	AT5G35450	AT5G35450	Disease resistance protein (CC-NBS-LRR class) family	-4.22028	19.7502	4.67984	3.118e-06
	AT5G22880	HTB2	histone B2	-4.24468	39.184	9.23131	5.86561e-10
	AT4G23690	DIR6	Disease resistance-responsive (dirigent-like protein) family protein	-4.25424	7.49006	1.76061	0.0334251
	AT4G22710	CYP706A2	cytochrome P450, family 706, subfamily A, polypeptide 2	-4.26976	8.31697	1.94788	0.0209923
	AT5G35490	MRU1	mto 1 responding up 1	-4.27988	185.892	43.434	3.78092e-15
	AT1G19380	AT1G19380	sugar, putative (DUF1195)	-4.2817	24.8583	5.80571	1.51158e-07
	AT2G38540	LP1	lipid transfer protein 1	-4.2934	1055.83	245.919	6.2725e-07
	AT1G48480	RKL1	receptor-like kinase 1	-4.32122	18.3774	4.25282	7.71021e-06
	AT1G04800	AT1G04800	glycine-rich protein	-4.32527	227.552	52.6099	0.000809542
	AT5G39530	AT5G39530	hypothetical protein (DUF1997)	-4.35339	22.4409	5.15482	5.23477e-07
	AT2G02130	LCR68	low-molecular-weight cysteine-rich 68	-4.36068	37.7615	8.65953	4.43113e-10
	AT4G24130	AT4G24130	DUF538 family protein (Protein of unknown function, DUF538)	-4.39245	12.6813	2.88708	0.000407297
	AT3G52370	FLA15	FASCICLIN-like arabinogalactan protein 15 precursor	-4.40419	32.7786	7.4426	1.29855e-08
	AT4G14010	RALFL32	ralf-like 32	-4.43359	21.4722	4.84307	8.0844e-07
	AT1G29660	AT1G29660	GDSL-like Lipase/Acylhydrolase superfamily protein	-4.43947	184.672	41.5978	5.87949e-11
	AT5G04950	NAS1	nicotianamine synthase 1	-4.44023	34.9138	7.86306	0.0370148
	AT5G58980	AT5G58980	Neutral/alkaline non-lysosomal ceramidase	-4.44066	6.88312	1.55002	0.0215918
	AT4G13100	AT4G13100	RING/U-box superfamily protein	-4.48305	22.627	5.04723	2.13935e-07
	AT1G04040	AT1G04040	HAD superfamily, subfamily IIIB acid phosphatase	-4.48857	50.4435	11.2382	1.97191e-10
	AT4G38770	PRP4	proline-rich protein 4	-4.51572	582.786	129.057	5.21434e-07
	AT4G03210	XTH9	xyloglucan endotransglucosylase/hydrolase 9	-4.52202	10.3914	2.29796	0.00148252
	AT4G24570	DIC2	dicarboxylate carrier 2	-4.59138	25.556	5.56608	2.37846e-08
	AT3G57780	AT3G57780	nucleolar-like protein	-4.63634	8.15102	1.75807	0.01404
	AT1G50010	TUA2	tubulin alpha-2 chain	-4.63712	28.556	6.15814	3.30023e-09
	AT2G18210	AT2G18210	hypothetical protein	-4.63955	13.6219	2.93603	0.000105343
	AT5G57220	CYP81F2	cytochrome P450, family 81, subfamily F, polypeptide 2	-4.64017	15.901	3.42681	4.52642e-05
	AT5G03760	ATCSLA09	Nucleotide-diphospho-sugar transferases superfamily protein	-4.64337	40.3786	8.69597	2.46511e-10
	AT5G50950	FUM2	FUMARASE 2	-4.68154	15.1926	3.24522	0.000698088
	AT5G63180	AT5G63180	Pectin lyase-like superfamily protein	-4.7317	68.2702	14.4283	3.79192e-06
	AT3G49940	LBD38	LOB domain-containing protein 38	-4.75372	7.03566	1.48003	0.0480294
	AT5G67070	RALFL34	ralf-like 34	-4.78121	96.1014	20.0998	6.78387e-18
	AT1G01620	PIP1C	plasma membrane intrinsic protein 1C	-4.7923	17.4599	3.64332	4.53214e-06
	AT3G63200	PLP9	PATATIN-like protein 9	-4.81258	14.1228	2.93455	6.67226e-05
	AT3G13437	AT3G13437	transmembrane protein	-4.86904	17.931	3.68266	7.56214e-06
	AT3G57240	BG3	beta-1,3-glucanase 3	-4.88219	12.6638	2.59387	0.00015625
	AT1G24170	LGT9	Nucleotide-diphospho-sugar transferases superfamily protein	-4.88649	42.029	8.60107	3.82892e-12
	AT5G16250	AT5G16250	transmembrane protein	-4.89068	6.52863	1.33491	0.0339584
	AT1G52770	AT1G52770	Phototropic-responsive NPH3 family protein	-4.90038	13.6868	2.79301	0.000105343
	AT3G54400	AT3G54400	Eukaryotic aspartyl protease family protein	-5.09307	7.45246	1.46326	0.0138236
	AT4G12420	SKU5	Cupredoxin superfamily protein	-5.10193	11.785	2.3099	0.000230139
	AT5G45490	AT5G45490	P-loop containing nucleoside triphosphate hydrolases superfamily protein	-5.11046	20.5561	4.02235	1.7903e-07
	AT2G34620	AT2G34620	Mitochondrial transcription termination factor family protein	-5.12428	81.4684	15.8985	5.23391e-15
	AT2G28190	CSD2	copper/zinc superoxide dismutase 2	-5.1376	38.1206	7.41991	1.26483e-10
	AT3G01500	CA1	carbonic anhydrase 1	-5.17822	124.181	23.9813	1.64635e-12
	AT1G58070	AT1G58070	WEB family protein	-5.20786	6.19506	1.18956	0.0205363
	AT2G28950	EXPA6	expansin A6	-5.22618	49.1451	9.40363	1.93064e-14
	AT4G29020	AT4G29020	glycine-rich protein	-5.30225	31.6477	5.96872	2.47618e-10
	AT5G10600	CYP81K2	cytochrome P450, family 81, subfamily K, polypeptide 2	-5.32791	9.83069	1.84513	0.00140461
	AT2G35860	FLA16	FASCICLIN-like arabinogalactan protein 16 precursor	-5.34105	62.6732	11.7343	5.33912e-14
	AT4G12720	NUDT7	MutT/nudix family protein	-5.36241	24.0483	4.4846	1.84278e-07
	AT2G14890	AGP9	arabinogalactan protein 9	-5.44362	11.4287	2.09947	0.000374308
	AT3G29000	AT3G29000	Calcium-binding EF-hand family protein	-5.45486	31.2661	5.73179	2.87871e-06
	AT4G18670	AT4G18670	Leucine-rich repeat (LRR) family protein	-5.47227	6.94264	1.2687	0.0215918
	AT3G14395	AT3G14395	hypothetical protein	-5.47755	7.60579	1.38854	0.00874974
	AT2G36870	XTH32	xyloglucan endotransglucosylase/hydrolase 32	-5.54042	10.3198	1.86264	0.000544728
	AT5G07690	MYB29	myb domain protein 29	-5.56411	46.0011	8.26747	7.56972e-14
	AT3G29030	EXPA5	expansin A5	-5.59238	20.599	3.6834	6.10346e-08
	AT5G39320	UDG4	UDP-glucose 6-dehydrogenase family protein	-5.61784	19.2373	3.42432	4.17567e-07
	AT5G57560	TCH4	Xyloglucan endotransglucosylase/hydrolase family protein	-5.62892	10.3716	1.84255	0.000544728
	AT5G18020	SAUR20	SAUR-like auxin-responsive protein family	-5.64892	29.9749	5.3063	1.19995e-10
	AT1G78850	AT1G78850	D-mannose binding lectin protein with Apple-like carbohydrate-binding domain-containing protein	-5.69235	20.8383	3.66076	0.00015625
	AT3G50800	AT3G50800	hypothetical protein	-5.73046	17.017	2.96957	1.40732e-06
	AT5G45340	CYP707A3	cytochrome P450, family 707, subfamily A, polypeptide 3	-5.7694	6.89203	1.19458	0.00793221
	AT2G32990	GH9B8	glycosyl hydrolase 9B8	-5.78789	5.36593	0.927096	0.0296033
	AT1G21110	IGMT3	O-methyltransferase family protein	-5.82547	44.7074	7.67447	6.96041e-09
	AT5G28630	AT5G28630	glycine-rich protein	-5.84968	25.6499	4.38484	3.63957e-10
	AT5G51190	AT5G51190	Integrase-type DNA-binding superfamily protein	-5.90167	14.9906	2.54005	2.55138e-05
	AT1G68470	AT1G68470	Exostosin family protein	-5.91692	9.69876	1.63916	0.00140461
	AT1G68945	AT1G68945	hypothetical protein	-6.04052	17.5268	2.90154	5.19551e-07
	AT1G10657	AT1G10657	transmembrane protein	-6.16853	12.242	1.9846	0.000143144
	AT4G37450	AGP18	arabinogalactan protein 18	-6.16934	11.8023	1.91306	7.76724e-05
	AT5G45950	AT5G45950	GDSL-like Lipase/Acylhydrolase superfamily protein	-6.18318	16.863	2.72723	1.40732e-06
	AT4G19500	AT4G19500	nucleoside-triphosphatase/transmembrane receptor/nucleotide binding/ATP binding protein	-6.18397	14.9035	2.41002	8.90822e-06
	AT5G04160	AT5G04160	Nucleotide-sugar transporter family protein	-6.20363	7.73892	1.24748	0.00282569
	AT5G48900	AT5G48900	Pectin lyase-like superfamily protein	-6.30119	7.52602	1.19438	0.00470091
	AT1G04680	AT1G04680	Pectin lyase-like superfamily protein	-6.33275	18.7351	2.95844	7.09482e-08
	AT5G10430	AGP4	arabinogalactan protein 4	-6.34114	37.3755	5.89412	7.99664e-13
	AT3G16240	DELTA-TIP	delta tonoplast integral protein	-6.35172	57.7229	9.08775	1.21481e-17
	AT3G53980	AT3G53980	Bifunctional inhibitor/lipid-transfer protein/seed storage 2S albumin superfamily protein	-6.44938	9.92675	1.53918	0.000282662
	AT3G27200	AT3G27200	Cupredoxin superfamily protein	-6.45367	7.57782	1.17419	0.00282569
	AT4G38950	AT4G38950	ATP binding microtubule motor family protein	-6.57471	9.38556	1.42752	0.000774337
	AT5G65360	AT5G65360	Histone superfamily protein	-6.60563	22.7899	3.45008	1.86942e-09
	AT1G76160	sks5	SKU5 similar 5	-6.61929	8.58767	1.29737	0.00201931
	AT4G20000	AT4G20000	VQ motif-containing protein	-6.65733	7.51789	1.12927	0.00470091
	AT4G30650	AT4G30650	Low temperature and salt responsive protein family	-6.68019	10.5065	1.57278	0.000169922
	AT1G64390	GH9C2	glycosyl hydrolase 9C2	-6.6833	43.3481	6.48603	7.02264e-14
	AT2G30010	TBL45	TRICHOME BIREFRINGENCE-LIKE 45	-6.73131	8.95914	1.33097	0.00127349
	AT4G35350	XCP1	xylem cysteine peptidase 1	-6.75126	10.6929	1.58384	0.000104421
	AT5G02890	AT5G02890	HXXXD-type acyl-transferase family protein	-6.75155	17.9882	2.6643	5.68233e-08
	AT5G26230	MAKR1	membrane-associated kinase regulator	-6.76534	7.92612	1.17158	0.0017159
	AT5G65010	ASN2	asparagine synthetase 2	-6.76668	11.7362	1.73441	0.000682453
	AT2G14247	AT2G14247	Expressed protein	-6.77406	13.6155	2.00994	0.00126917
	AT4G37240	AT4G37240	HTH-type transcriptional regulator	-6.9778	5.82785	0.835198	0.0179258
	AT2G05790	AT2G05790	O-Glycosyl hydrolases family 17 protein	-7.19133	16.7143	2.32423	1.22877e-07
	AT2G45470	FLA8	FASCICLIN-like arabinogalactan protein 8	-7.2369	32.3402	4.46879	2.06039e-13
	AT1G09200	AT1G09200	Histone superfamily protein	-7.25698	30.7694	4.23997	3.64141e-13
	AT4G13920	RLP50	receptor like protein 50	-7.27306	14.3708	1.9759	1.23457e-06
	AT1G02360	AT1G02360	Chitinase family protein	-7.3654	13.1973	1.79179	1.01787e-05
	AT4G18970	AT4G18970	GDSL-like Lipase/Acylhydrolase superfamily protein	-7.41357	14.4708	1.95193	1.23457e-06
	AT1G29670	AT1G29670	GDSL-like Lipase/Acylhydrolase superfamily protein	-7.44011	33.9053	4.55709	1.18737e-13
	AT1G04520	PDLP2	plasmodesmata-located protein 2	-7.44356	4.98937	0.670293	0.0478529
	AT1G11850	AT1G11850	transmembrane protein	-7.54162	21.2083	2.81217	1.95807e-09
	AT5G51750	SBT1.3	subtilase 1.3	-7.57415	11.9977	1.58403	1.29421e-05
	AT1G55330	AGP21	arabinogalactan protein 21	-7.64171	89.6216	11.7279	1.31634e-09
	AT5G55730	FLA1	FASCICLIN-like arabinogalactan 1	-7.6641	17.3048	2.2579	7.18704e-08
	AT3G05730	AT3G05730	defensin-like protein	-7.96102	29.1893	3.66653	2.58034e-12
	AT2G36120	DOT1	Glycine-rich protein family	-8.28389	15.1047	1.82338	4.30619e-07
	AT5G02160	AT5G02160	transmembrane protein	-8.43385	83.85	9.94207	1.57153e-20
	AT5G22460	AT5G22460	alpha/beta-Hydrolases superfamily protein	-8.54426	8.40402	0.983587	0.00105376
	AT4G17490	ERF6	ethylene responsive element binding factor 6	-8.60548	14.4252	1.67628	4.31143e-06
	AT4G28250	EXPB3	expansin B3	-8.60669	10.7301	1.24671	2.68308e-05
	AT4G11211	AT4G11211	hypothetical protein	-8.70003	125.03	14.3712	1.2491e-30
	AT2G23130	AGP17	arabinogalactan protein 17	-8.90508	18.6006	2.08876	2.04372e-08
	AT5G24110	WRKY30	WRKY DNA-binding protein 30	-8.90509	4.99554	0.560976	0.0134858
	AT4G12730	FLA2	FASCICLIN-like arabinogalactan 2	-8.9407	144.081	16.1152	6.44092e-19
	AT4G08870	ARGAH2	Arginase/deacetylase superfamily protein	-8.96786	40.5593	4.52274	3.59569e-17
	AT5G11230	AT5G11230	Nucleotide-sugar transporter family protein	-9.19265	12.1795	1.32492	1.29421e-05
	AT2G24600	AT2G24600	Ankyrin repeat family protein	-9.49217	57.1851	6.02445	8.46148e-22
	AT1G07135	AT1G07135	glycine-rich protein	-10.0374	14.6374	1.45828	1.02201e-05
	AT5G46490	AT5G46490	Disease resistance protein (TIR-NBS-LRR class) family	-10.2086	37.6152	3.68465	1.1227e-17
	AT3G16670	AT3G16670	Pollen Ole e 1 allergen and extensin family protein	-10.261	7.35409	0.716706	0.00132826
	AT3G27690	LHCB2.3	photosystem II light harvesting complex protein 2.3	-10.3727	1606.62	154.89	8.58073e-10
	AT5G13140	AT5G13140	Pollen Ole e 1 allergen and extensin family protein	-10.6468	19.0299	1.78738	6.45751e-10
	AT5G04660	CYP77A4	cytochrome P450, family 77, subfamily A, polypeptide 4	-10.7483	18.1231	1.68613	3.3287e-09
	AT2G04780	FLA7	FASCICLIN-like arabinoogalactan 7	-11.659	33.3935	2.86419	2.82222e-17
	AT4G02330	ATPMEPCRB	Plant invertase/pectin methylesterase inhibitor superfamily	-12.6556	17.9509	1.41841	1.18953e-09
	AT2G34430	LHB1B1	light-harvesting chlorophyll-protein complex II subunit B1	-12.8325	861.558	67.1389	4.89332e-20
	AT5G44020	AT5G44020	HAD superfamily, subfamily IIIB acid phosphatase	-12.8597	39.1717	3.04609	4.34333e-18
	AT4G13572	AT4G13572	hypothetical protein	-12.9354	9.79428	0.75717	2.93672e-05
	AT5G10400	AT5G10400	Histone superfamily protein	-12.9535	16.1394	1.24595	3.38071e-09
	AT5G24570	AT5G24570	hypothetical protein	-13.1813	41.8666	3.17621	3.70938e-21
	AT4G28780	AT4G28780	GDSL-like Lipase/Acylhydrolase superfamily protein	-13.2182	7.93863	0.600586	0.000453043
	AT3G23810	SAHH2	S-adenosyl-l-homocysteine (SAH) hydrolase 2	-13.2265	135.48	10.2431	2.57336e-69
	AT2G16750	AT2G16750	kinase with adenine nucleotide alpha hydrolases-like domain-containing protein	-13.5967	4.33643	0.318934	0.0391055
	AT5G41460	AT5G41460	transferring glycosyl group transferase (DUF604)	-13.8585	7.46283	0.538503	0.000265253
	AT1G05675	AT1G05675	UDP-Glycosyltransferase superfamily protein	-14.4029	6.05951	0.420715	0.00249276
	AT5G44568	AT5G44568	transmembrane protein	-15.4178	62.6508	4.06353	6.31303e-27
	AT4G16140	AT4G16140	proline-rich family protein	-15.4561	11.1927	0.724164	2.99653e-06
	AT5G38590	AT5G38590	F-box/RNI-like/FBD-like domains-containing protein	-15.5051	6.95936	0.448844	0.000469657
	AT2G22170	PLAT2	Lipase/lipooxygenase, PLAT/LH2 family protein	-15.8582	22.2778	1.40481	6.55872e-13
	AT4G06534	AT4G06534	transmembrane protein	-16.8643	3.25733	0.19315	0.0409525
	AT2G27402	AT2G27402	plastid transcriptionally active protein	-18.8377	27.3567	1.45223	6.60879e-17
	AT5G26000	TGG1	thioglucoside glucohydrolase 1	-19.1372	107.567	5.6208	2.84611e-46
	AT1G65450	GLC	HXXXD-type acyl-transferase family protein	-19.2724	5.70528	0.296035	0.0043954
	AT5G12940	AT5G12940	Leucine-rich repeat (LRR) family protein	-22.0712	31.6307	1.43312	9.04949e-20
	AT4G16880	AT4G16880	Leucine-rich repeat (LRR) family protein	-22.3779	69.7302	3.11603	2.63009e-44
	AT5G22580	AT5G22580	Stress responsive A/B Barrel Domain-containing protein	-22.5168	82.1305	3.64752	9.20337e-46
	AT5G22608	AT5G22608	hypothetical protein	-22.5869	11.5834	0.512839	2.2955e-07
	AT1G24020	MLP423	MLP-like protein 423	-23.1045	16.61	0.718907	2.81709e-10
	AT2G21080	AT2G21080	Ras guanine nucleotide exchange factor K	-23.5955	8.73833	0.370339	2.68308e-05
	AT4G15630	AT4G15630	Uncharacterized protein family (UPF0497)	-25.5892	40.1277	1.56815	2.88287e-25
	AT4G06536	AT4G06536	SPla/RYanodine receptor (SPRY) domain-containing protein	-25.6533	3.39319	0.132271	0.0409525
	AT2G10940	AT2G10940	Bifunctional inhibitor/lipid-transfer protein/seed storage 2S albumin superfamily protein	-31.0068	83.7886	2.70226	1.63198e-51
	AT4G21760	BGLU47	beta-glucosidase 47	-32.1768	3.43473	0.106746	0.0409525
	AT5G43740	AT5G43740	Disease resistance protein (CC-NBS-LRR class) family	-35.906	24.2486	0.675337	1.99814e-17
	AT1G67750	AT1G67750	Pectate lyase family protein	-39.4843	5.17268	0.131006	0.00115358
	AT5G48490	AT5G48490	Bifunctional inhibitor/lipid-transfer protein/seed storage 2S albumin superfamily protein	-44.126	16.9569	0.384285	8.03208e-12
	AT5G39190	GER2	germin-like protein 2	-52.3449	13.443	0.256816	4.0526e-10
	AT4G15620	AT4G15620	Uncharacterized protein family (UPF0497)	-75.0801	22.7061	0.302426	9.5526e-18
	AT2G19146	AT2G19146	reverse transcriptase-like protein	-80.7097	5.78516	0.0716786	0.000630811
	AT2G20750	EXPB1	expansin B1	-105.194	4.95176	0.0470728	0.00205443
	AT5G03350	AT5G03350	Legume lectin family protein	-108.406	80.5904	0.743411	2.25221e-25
	AT2G26740	SEH	soluble epoxide hydrolase	-116.114	120.608	1.03871	1.01231e-76
	AT5G37300	WSD1	O-acyltransferase (WSD1-like) family protein	-124.336	7.50176	0.0603344	2.99771e-05
	AT5G20630	GER3	germin 3	-151.887	3.3806	0.0222573	0.0409525
	AT5G05060	AT5G05060	Cystatin/monellin superfamily protein	-284.965	7.21944	0.0253345	2.99771e-05
	AT5G39160	AT5G39160	RmlC-like cupins superfamily protein	-315.836	5.12338	0.0162216	0.00205443
	AT5G28919	AT5G28919	hypothetical protein	-1310.21	23.9808	0.018303	6.63633e-19
	AT5G56380	AT5G56380	F-box/RNI-like/FBD-like domains-containing protein	-11172.9	5.95929	0.000533369	0.000341395
	AT5G25980	TGG2	glucoside glucohydrolase 2	-17233.4	27.8067	0.00161353	2.51979e-20

## Sheet: inflorescence-inflorescence
	Table S3: Differentially expressed genes in comparison 3 (inflorescence-inflorescence)
	Gene ID	Gene Name	Gene Description	Fold Change	Normalized Expression Values (wt)	Normalized Expression Values (poco1)	FDR p-value
	AT4G24420	AT4G24420	RNA-binding (RRM/RBD/RNP motifs) family protein	337	0.0333333	11.2333	1.68676e-09
	AT4G11460	CRK30	cysteine-rich RLK (RECEPTOR-like protein kinase) 30	278	0.0333333	9.26667	1.22999e-07
	AT4G15680	AT4G15680	Thioredoxin superfamily protein	168	0.0333333	5.6	0.000288581
	AT5G45220	AT5G45220	Disease resistance protein (TIR-NBS-LRR class) family	126	0.0333333	4.2	0.00239902
	AT5G34871	AT5G34871		115	0.0333333	3.83333	0.00806795
	AT3G55646	AT3G55646	TPRXL	112	0.0333333	3.73333	0.00806795
	AT5G24240	AT5G24240	phosphatidylinositol 4-kinase gamma-like protein	86.1667	0.2	17.2333	1.19244e-14
	AT3G13404	AT3G13404	hypothetical protein	59.5714	0.233333	13.9	4.5078e-11
	AT3G05070	AT3G05070	Cwf18 pre-mRNA splicing factor	57	2.5	142.5	9.08461e-08
	AT3G44790	AT3G44790	TRAF-like family protein	41.6333	1	41.6333	2.71052e-28
	AT4G15700	AT4G15700	Thioredoxin superfamily protein	38.4286	0.233333	8.96667	2.7672e-05
	AT1G01190	CYP78A8	cytochrome P450, family 78, subfamily A, polypeptide 8	38	0.166667	6.33333	3.14165e-05
	AT5G20630	GER3	germin 3	37.7143	3.26667	123.2	7.81296e-32
	AT5G26280	AT5G26280	TRAF-like family protein	35.4	0.166667	5.9	0.000110659
	AT5G14070	ROXY2	Thioredoxin superfamily protein	35	0.0666667	2.33333	0.0084126
	AT4G15690	AT4G15690	Thioredoxin superfamily protein	29.8182	0.366667	10.9333	2.36269e-05
	AT3G62930	AT3G62930	Thioredoxin superfamily protein	27.4	0.333333	9.13333	1.22999e-07
	AT3G21460	AT3G21460	Glutaredoxin family protein	25.8085	1.56667	40.4333	3.85611e-15
	AT5G36800	AT5G36800	transmembrane protein	25.5	0.133333	3.4	0.0146166
	AT4G02850	AT4G02850	phenazine biosynthesis PhzC/PhzF family protein	19.3333	0.2	3.86667	0.00442507
	AT5G38280	PR5K	PR5-like receptor kinase	17.2	0.333333	5.73333	0.00090561
	AT2G40400	AT2G40400	DUF399 family protein, putative (DUF399 and DUF3411)	15.9818	1.83333	29.3	1.48648e-09
	AT5G03390	AT5G03390	hypothetical protein (DUF295)	15.75	0.266667	4.2	0.00239902
	AT5G14330	AT5G14330	transmembrane protein	14.6667	0.2	2.93333	0.026376
	AT3G16670	AT3G16670	Pollen Ole e 1 allergen and extensin family protein	13.566	7.06667	95.8667	1.61267e-20
	AT5G55570	AT5G55570	transmembrane protein	12.5435	1.53333	19.2333	4.08636e-13
	AT4G37540	LBD39	LOB domain-containing protein 39	12.1222	3	36.3667	2.24181e-07
	AT3G07350	AT3G07350	sulfate/thiosulfate import ATP-binding protein, putative (DUF506)	11.9231	0.433333	5.16667	0.00417616
	AT3G14760	AT3G14760	transmembrane protein	11.6364	0.733333	8.53333	4.64815e-06
	AT4G32208	AT4G32208	heat shock protein 70 (Hsp 70) family protein	11.52	0.833333	9.6	5.3681e-06
	AT3G53460	CP29	chloroplast RNA-binding protein 29	11.1846	2.16667	24.2333	8.19994e-09
	AT5G08030	GDPD6	PLC-like phosphodiesterases superfamily protein	10.8214	0.933333	10.1	1.73296e-06
	AT5G57567	AT5G57567	GCK domain protein	10.3571	0.466667	4.83333	0.00489922
	AT1G13650	AT1G13650	hypothetical protein	9.78644	9.83333	96.2333	4.49677e-16
	AT1G74670	GASA6	Gibberellin-regulated family protein	9.76149	42.0667	410.633	2.79748e-22
	AT3G46650	AT3G46650	UDP-Glycosyltransferase superfamily protein	9.57143	0.466667	4.46667	0.00848496
	AT5G62720	AT5G62720	Integral membrane HPP family protein	9.42857	0.466667	4.4	0.00848496
	AT1G07610	MT1C	metallothionein 1C	9.18571	2.33333	21.4333	1.24217e-10
	AT4G22490	AT4G22490	Bifunctional inhibitor/lipid-transfer protein/seed storage 2S albumin superfamily protein	8.87234	1.56667	13.9	1.12763e-08
	AT5G48490	AT5G48490	Bifunctional inhibitor/lipid-transfer protein/seed storage 2S albumin superfamily protein	8.81429	16.3333	143.967	3.91512e-16
	AT1G33340	AT1G33340	ENTH/ANTH/VHS superfamily protein	8.64286	0.933333	8.06667	5.08884e-05
	AT1G69530	EXPA1	expansin A1	8.60258	38.8333	334.067	1.6524e-22
	AT5G62920	ARR6	response regulator 6	8.40625	1.06667	8.96667	9.4348e-06
	AT1G55490	CPN60B	chaperonin 60 beta	7.98936	6.26667	50.0667	1.43278e-11
	AT5G01015	AT5G01015	transmembrane protein	7.60976	2.73333	20.8	2.14364e-11
	AT4G22010	sks4	SKU5 similar 4	7.35185	1.8	13.2333	1.76071e-07
	AT5G20250	DIN10	Raffinose synthase family protein	7.00463	7.2	50.4333	5.95548e-12
	AT1G31690	AT1G31690	Copper amine oxidase family protein	6.94737	0.633333	4.4	0.0146166
	AT2G26750	AT2G26750	alpha/beta-Hydrolases superfamily protein	6.9375	1.06667	7.4	0.000277944
	AT1G60590	AT1G60590	Pectin lyase-like superfamily protein	6.91667	1.2	8.3	0.000228132
	AT3G16240	DELTA-TIP	delta tonoplast integral protein	6.69787	54.8333	367.267	5.79578e-13
	AT3G56090	FER3	ferritin 3	6.69565	0.766667	5.13333	0.0114528
	AT1G68238	AT1G68238	transmembrane protein	6.62048	5.53333	36.6333	3.03539e-09
	AT1G53520	FAP3	Chalcone-flavanone isomerase family protein	6.47273	1.83333	11.8667	1.94566e-06
	AT4G12470	AZI1	azelaic acid induced 1	6.40385	1.73333	11.1	7.36542e-06
	AT3G18130	RACK1C_AT	receptor for activated C kinase 1C	6.36301	9.73333	61.9333	2.62924e-11
	AT4G12600	AT4G12600	Ribosomal protein L7Ae/L30e/S12e/Gadd45 family protein	6.31624	3.9	24.6333	1.74611e-08
	AT5G63310	NDPK2	nucleoside diphosphate kinase 2	6.27523	3.63333	22.8	3.57709e-08
	AT1G15480	AT1G15480	Tetratricopeptide repeat (TPR)-like superfamily protein	6.1746	2.1	12.9667	6.22364e-05
	AT5G44420	PDF1.2	plant defensin 1.2	6.09135	6.93333	42.2333	1.0289e-13
	AT5G38430	RBCS1B	Ribulose bisphosphate carboxylase (small chain) family protein	6.04134	530.5	3204.93	1.4688e-15
	AT4G28310	AT4G28310	microtubule-associated protein	5.85	1.33333	7.8	0.000392295
	AT3G03850	SAUR26	SAUR-like auxin-responsive protein family	5.84615	2.16667	12.6667	1.21079e-06
	AT3G13790	ATBFRUCT1	Glycosyl hydrolases family 32 protein	5.80952	2.1	12.2	3.41754e-06
	AT5G35740	AT5G35740	Carbohydrate-binding X8 domain superfamily protein	5.79245	1.76667	10.2333	2.103e-05
	AT1G49500	AT1G49500	transcription initiation factor TFIID subunit 1b-like protein	5.57798	7.26667	40.5333	0.00429151
	AT5G04530	KCS19	3-ketoacyl-CoA synthase 19	5.56716	2.23333	12.4333	2.03593e-06
	AT2G34430	LHB1B1	light-harvesting chlorophyll-protein complex II subunit B1	5.54233	933.933	5176.17	1.0323e-16
	AT1G02205	CER1	Fatty acid hydroxylase superfamily	5.52356	6.36667	35.1667	1.99559e-10
	AT3G63160	OEP6	outer envelope membrane protein	5.5155	64.5333	355.933	3.64126e-10
	AT2G22200	AT2G22200	Integrase-type DNA-binding superfamily protein	5.47619	1.4	7.66667	0.00065132
	AT2G20670	AT2G20670	sugar phosphate exchanger, putative (DUF506)	5.47	6.66667	36.4667	1.34122e-07
	AT1G71890	SUC5	Major facilitator superfamily protein	5.44928	2.3	12.5333	2.03593e-06
	AT2G47750	GH3.9	putative indole-3-acetic acid-amido synthetase GH3.9	5.42593	1.8	9.76667	6.02522e-05
	AT3G23940	AT3G23940	dehydratase family	5.42553	1.56667	8.5	0.000480796
	AT1G53830	PME2	pectin methylesterase 2	5.41667	1.6	8.66667	0.000289105
	AT5G18010	SAUR19	SAUR-like auxin-responsive protein family	5.38532	3.63333	19.5667	4.57513e-09
	AT4G23750	CRF2	cytokinin response factor 2	5.38182	1.83333	9.86667	3.54566e-05
	AT5G45670	AT5G45670	GDSL-like Lipase/Acylhydrolase superfamily protein	5.35714	0.933333	5	0.0189201
	AT4G33790	CER4	Jojoba acyl CoA reductase-related male sterility protein	5.33333	1	5.33333	0.0067958
	AT5G63140	PAP29	purple acid phosphatase 29	5.32143	0.933333	4.96667	0.0189201
	AT5G18660	PCB2	NAD(P)-binding Rossmann-fold superfamily protein	5.32091	32.2	171.333	2.31366e-16
	AT5G25190	ESE3	Integrase-type DNA-binding superfamily protein	5.30258	9.03333	47.9	1.80007e-11
	AT4G13560	UNE15	Late embryogenesis abundant protein (LEA) family protein	5.29167	2.4	12.7	4.27127e-06
	AT3G06880	AT3G06880	Transducin/WD40 repeat-like superfamily protein	5.25714	1.16667	6.13333	0.00807642
	AT3G13470	Cpn60beta2	TCP-1/cpn60 chaperonin family protein	5.2125	2.66667	13.9	1.06439e-06
	AT3G01500	CA1	carbonic anhydrase 1	5.13558	117.767	604.8	6.13042e-25
	AT4G27440	PORB	protochlorophyllide oxidoreductase B	5.11134	32.9333	168.333	3.40594e-15
	AT1G48630	RACK1B_AT	receptor for activated C kinase 1B	5.03641	13.7333	69.1667	7.96825e-11
	AT3G62030	ROC4	rotamase CYP 4	5.03231	22.7	114.233	6.80749e-12
	AT2G28000	CPN60A	chaperonin-60alpha	4.96232	32.7333	162.433	7.77853e-13
	AT1G56050	AT1G56050	GTP-binding protein-like protein	4.76389	2.4	11.4333	4.03131e-05
	AT3G08030	AT3G08030	DNA-directed RNA polymerase subunit beta (Protein of unknown function, DUF642)	4.74783	7.66667	36.4	1.07462e-11
	AT2G10940	AT2G10940	Bifunctional inhibitor/lipid-transfer protein/seed storage 2S albumin superfamily protein	4.7459	79.2333	376.033	9.67452e-36
	AT2G25210	AT2G25210	Ribosomal protein L39 family protein	4.66667	1	4.66667	0.0309409
	AT5G46730	AT5G46730	glycine-rich protein	4.66197	2.36667	11.0333	5.14131e-05
	AT2G16850	PIP2;8	plasma membrane intrinsic protein 2;8	4.65625	1.06667	4.96667	0.0189201
	AT3G14900	EMB3120	hypothetical protein	4.63077	2.16667	10.0333	0.000122633
	AT3G08740	AT3G08740	elongation factor P (EF-P) family protein	4.62712	3.93333	18.2	1.00356e-06
	AT3G63110	IPT3	isopentenyltransferase 3	4.60449	14.8333	68.3	1.0521e-20
	AT4G38660	AT4G38660	Pathogenesis-related thaumatin superfamily protein	4.56522	1.53333	7	0.0054638
	AT5G60670	AT5G60670	Ribosomal protein L11 family protein	4.53032	25.8333	117.033	1.4399e-09
	AT2G17630	AT2G17630	Pyridoxal phosphate (PLP)-dependent transferases superfamily protein	4.52212	3.76667	17.0333	3.9522e-07
	AT1G78850	AT1G78850	D-mannose binding lectin protein with Apple-like carbohydrate-binding domain-containing protein	4.50084	19.7667	88.9667	5.15025e-07
	AT1G29070	AT1G29070	Ribosomal protein L34	4.49741	38.6	173.6	6.44061e-13
	AT3G46940	DUT1	DUTP-PYROPHOSPHATASE-LIKE 1	4.49091	5.5	24.7	2.00474e-07
	AT3G25920	RPL15	ribosomal protein L15	4.49054	51.1	229.467	1.80015e-14
	AT1G29965	AT1G29965	Ribosomal protein L18ae/LX family protein	4.44737	1.26667	5.63333	0.0130905
	AT5G10390	AT5G10390	Histone superfamily protein	4.4471	9.76667	43.4333	3.94779e-13
	AT4G31700	RPS6	ribosomal protein S6	4.44535	20.4333	90.8333	1.04258e-10
	AT4G17390	AT4G17390	Ribosomal protein L23/L15e family protein	4.39002	18.0333	79.1667	2.55605e-10
	AT1G11850	AT1G11850	transmembrane protein	4.37727	20.2333	88.5667	2.62282e-23
	AT3G06980	AT3G06980	DEA(D/H)-box RNA helicase family protein	4.33636	3.66667	15.9	1.50451e-06
	AT3G03830	SAUR28	SAUR-like auxin-responsive protein family	4.28571	1.63333	7	0.0054638
	AT3G49940	LBD38	LOB domain-containing protein 38	4.255	6.66667	28.3667	3.44961e-07
	AT4G12970	STOMAGEN	stomagen	4.25	2.26667	9.63333	0.000203203
	AT1G07320	RPL4	ribosomal protein L4	4.22731	112.767	476.7	3.66022e-15
	AT1G15550	GA3OX1	gibberellin 3-oxidase 1	4.22581	2.06667	8.73333	0.000884096
	AT3G52380	CP33	chloroplast RNA-binding protein 33	4.21852	36	151.867	3.5914e-10
	AT5G52650	AT5G52650	RNA binding Plectin/S10 domain-containing protein	4.21711	10.1333	42.7333	1.3145e-09
	AT3G17170	RFC3	Translation elongation factor EF1B/ribosomal protein S6 family protein	4.18713	5.7	23.8667	4.27759e-07
	AT5G48930	HCT	hydroxycinnamoyl-CoA shikimate/quinate hydroxycinnamoyl transferase	4.16303	51.9333	216.2	2.33034e-13
	AT3G58120	BZIP61	Basic-leucine zipper (bZIP) transcription factor family protein	4.15942	2.3	9.56667	0.000587825
	AT4G16141	AT4G16141	GATA type zinc finger transcription factor family protein	4.13514	1.23333	5.1	0.0335081
	AT2G20750	EXPB1	expansin B1	4.11806	4.8	19.7667	1.82659e-07
	AT2G03090	EXPA15	expansin A15	4.09756	1.36667	5.6	0.0210172
	AT3G54400	AT3G54400	Eukaryotic aspartyl protease family protein	4.08372	7.16667	29.2667	1.40993e-08
	AT1G75030	TLP-3	thaumatin-like protein 3	4.06024	2.76667	11.2333	0.000149663
	AT2G27710	AT2G27710	60S acidic ribosomal protein family	4.06017	11.6333	47.2333	7.40147e-10
	AT2G36620	RPL24A	ribosomal protein L24	4.05	5.33333	21.6	5.41314e-07
	AT5G14740	CA2	carbonic anhydrase 2	3.9938	43.0333	171.867	9.34354e-16
	AT2G37660	AT2G37660	NAD(P)-binding Rossmann-fold superfamily protein	3.96216	18.5	73.3	1.93635e-10
	AT3G04550	AT3G04550	rubisco accumulation factor-like protein	3.92973	30.8333	121.167	5.29521e-10
	AT3G60245	AT3G60245	Zinc-binding ribosomal protein family protein	3.92593	2.7	10.6	0.000138326
	AT5G22340	AT5G22340	NF-kappa-B inhibitor-like protein	3.92537	4.46667	17.5333	1.41274e-06
	AT5G45680	FKBP13	FK506-binding protein 13	3.91968	8.3	32.5333	4.67694e-09
	AT5G19120	AT5G19120	Eukaryotic aspartyl protease family protein	3.89781	4.56667	17.8	5.60323e-05
	AT3G53800	Fes1B	Fes1B	3.8913	1.53333	5.96667	0.0216317
	AT5G38420	RBCS2B	Ribulose bisphosphate carboxylase (small chain) family protein	3.88867	979.633	3809.47	2.05644e-21
	AT1G32540	LOL1	lsd one like 1	3.875	5.06667	19.6333	1.3958e-07
	AT1G06360	AT1G06360	Fatty acid desaturase family protein	3.85185	1.8	6.93333	0.0054638
	AT5G02760	AT5G02760	Protein phosphatase 2C family protein	3.84685	29.6	113.867	5.65627e-15
	AT3G04840	AT3G04840	Ribosomal protein S3Ae	3.84381	16.4333	63.1667	1.67006e-10
	AT3G25520	ATL5	ribosomal protein L5	3.8216	20.3667	77.8333	5.10713e-10
	AT2G18300	HBI1	basic helix-loop-helix (bHLH) DNA-binding superfamily protein	3.8046	11.6	44.1333	1.60191e-09
	AT5G19750	AT5G19750	Peroxisomal membrane 22 kDa (Mpv17/PMP22) family protein	3.76415	3.53333	13.3	3.95594e-05
	AT5G07030	AT5G07030	Eukaryotic aspartyl protease family protein	3.7619	1.4	5.26667	0.0335081
	AT3G07430	YLMG1-1	YGGT family protein	3.75207	36.3	136.2	6.92928e-09
	AT4G18440	AT4G18440	L-Aspartase-like family protein	3.73913	18.4	68.8	7.84428e-17
	AT1G66430	AT1G66430	pfkB-like carbohydrate kinase family protein	3.73585	3.53333	13.2	6.33944e-05
	AT3G52150	PSRP2	RNA-binding (RRM/RBD/RNP motifs) family protein	3.73339	41.6333	155.433	4.51011e-12
	AT5G19190	AT5G19190	hypothetical protein	3.7299	32.3333	120.6	9.54258e-07
	AT5G38050	AT5G38050	RNA polymerase II transcription elongation factor	3.72656	4.26667	15.9	2.58068e-06
	AT5G09510	AT5G09510	Ribosomal protein S19 family protein	3.72483	9.93333	37	2.45286e-09
	AT4G18100	AT4G18100	Ribosomal protein L32e	3.72119	41.3667	153.933	2.90373e-10
	AT1G52300	AT1G52300	Zinc-binding ribosomal protein family protein	3.72	2.5	9.3	0.000935431
	AT5G47700	AT5G47700	60S acidic ribosomal protein family	3.70107	9.36667	34.6667	3.61979e-08
	AT2G39560	AT2G39560	Putative membrane lipoprotein	3.69565	1.53333	5.66667	0.0337714
	AT1G22780	PFL	Ribosomal protein S13/S18 family	3.69014	4.73333	17.4667	4.23123e-06
	AT3G13120	AT3G13120	Ribosomal protein S10p/S20e family protein	3.68678	32.0333	118.1	2.75077e-12
	AT2G41840	AT2G41840	Ribosomal protein S5 family protein	3.68519	55.8	205.633	9.2887e-11
	AT4G01310	AT4G01310	Ribosomal L5P family protein	3.68426	37.2667	137.3	1.60586e-11
	AT5G12860	DiT1	dicarboxylate transporter 1	3.68122	90.8667	334.5	3.50757e-10
	AT4G26230	AT4G26230	Ribosomal protein L31e family protein	3.6789	14.5333	53.4667	1.632e-08
	AT3G14395	AT3G14395	hypothetical protein	3.66055	7.26667	26.6	3.58978e-07
	AT1G48350	EMB3105	Ribosomal L18p/L5e family protein	3.6582	34.1333	124.867	6.55401e-11
	AT1G26770	EXPA10	expansin A10	3.65806	5.16667	18.9	1.91414e-06
	AT5G61170	AT5G61170	Ribosomal protein S19e family protein	3.65193	6.03333	22.0333	2.14006e-06
	AT2G23350	PAB4	poly(A) binding protein 4	3.64262	10.1667	37.0333	2.97428e-07
	AT2G44120	AT2G44120	Ribosomal protein L30/L7 family protein	3.62987	5.13333	18.6333	6.41681e-06
	AT4G28660	PSB28	photosystem II reaction center PSB28 protein	3.59238	57.7333	207.4	3.05891e-12
	AT3G03820	SAUR29	SAUR-like auxin-responsive protein family	3.57692	10.4	37.2	4.79394e-07
	AT5G59850	AT5G59850	Ribosomal protein S8 family protein	3.56707	10.9333	39	9.21336e-08
	AT1G09750	AT1G09750	Eukaryotic aspartyl protease family protein	3.54645	12.2	43.2667	1.34347e-11
	AT5G03260	LAC11	laccase 11	3.53846	1.73333	6.13333	0.0216317
	AT1G23205	AT1G23205	Plant invertase/pectin methylesterase inhibitor superfamily protein	3.52982	9.5	33.5333	9.19706e-08
	AT5G17870	PSRP6	plastid-specific 50S ribosomal protein 6	3.52737	181.467	640.1	5.99814e-19
	AT2G23130	AGP17	arabinogalactan protein 17	3.52363	17.6333	62.1333	3.34816e-08
	AT3G11630	AT3G11630	Thioredoxin superfamily protein	3.52361	31.0667	109.467	1.89416e-11
	AT1G63940	MDAR6	monodehydroascorbate reductase 6	3.51923	1.73333	6.1	0.0216317
	AT5G59870	HTA6	histone H2A 6	3.51724	11.6	40.8	7.9468e-11
	AT5G53460	GLT1	NADH-dependent glutamate synthase 1	3.51481	9	31.6333	3.69993e-09
	AT4G34290	AT4G34290	SWIB/MDM2 domain superfamily protein	3.50709	9.4	32.9667	1.48581e-07
	AT1G69200	FLN2	fructokinase-like protein	3.48507	4.46667	15.5667	2.08715e-05
	AT5G23740	RPS11-BETA	ribosomal protein S11-beta	3.48352	3.03333	10.5667	0.000390592
	AT4G18730	RPL16B	ribosomal protein L16B	3.46	15	51.9	2.2406e-10
	AT3G55750	AT3G55750	Ribosomal protein L35Ae family protein	3.4507	2.36667	8.16667	0.00565996
	AT3G16780	AT3G16780	Ribosomal protein L19e family protein	3.44538	3.96667	13.6667	8.52137e-05
	AT5G07090	AT5G07090	Ribosomal protein S4 (RPS4A) family protein	3.44522	33.4667	115.3	2.1261e-10
	AT4G28080	AT4G28080	Tetratricopeptide repeat (TPR)-like superfamily protein	3.44121	29.7667	102.433	4.88452e-16
	AT5G16130	AT5G16130	Ribosomal protein S7e family protein	3.42918	7.76667	26.6333	9.78315e-07
	AT2G27402	AT2G27402	plastid transcriptionally active protein	3.42912	26.1	89.5	9.6962e-09
	AT2G24762	GDU4	glutamine dumper 4	3.42778	12	41.1333	2.76139e-09
	AT4G29060	emb2726	elongation factor Ts family protein	3.41775	58.9667	201.533	2.54254e-12
	AT5G02870	AT5G02870	Ribosomal protein L4/L1 family	3.40836	54.2	184.733	1.01629e-10
	AT4G25050	ACP4	acyl carrier protein 4	3.40729	53.9333	183.767	6.66041e-13
	AT1G78630	emb1473	Ribosomal protein L13 family protein	3.40494	48.5667	165.367	3.21119e-11
	AT3G22120	CWLP	cell wall-plasma membrane linker protein	3.40384	60.8333	207.067	2.05644e-21
	AT5G26000	TGG1	thioglucoside glucohydrolase 1	3.39371	101.767	345.367	9.96623e-32
	AT5G08610	PDE340	P-loop containing nucleoside triphosphate hydrolases superfamily protein	3.38298	3.13333	10.6	0.000950794
	AT4G34760	AT4G34760	SAUR-like auxin-responsive protein family	3.38251	18.3	61.9	4.65499e-12
	AT4G00100	RPS13A	ribosomal protein S13A	3.37966	9.83333	33.2333	1.12305e-08
	AT3G57150	NAP57	homologue of NAP57	3.36111	12	40.3333	8.70453e-08
	AT2G24020	AT2G24020	Putative BCR, YbaB family COG0718	3.36111	2.4	8.06667	0.00565996
	AT4G27520	ENODL2	early nodulin-like protein 2	3.36048	44.2	148.533	1.53435e-12
	AT1G18540	AT1G18540	Ribosomal protein L6 family protein	3.35614	21.4333	71.9333	2.26417e-10
	AT2G37190	AT2G37190	Ribosomal protein L11 family protein	3.3498	65.4667	219.3	2.08485e-09
	AT2G37600	AT2G37600	Ribosomal protein L36e family protein	3.32394	2.36667	7.86667	0.00874313
	AT5G10920	AT5G10920	L-Aspartase-like family protein	3.32093	7.16667	23.8	7.38188e-07
	AT1G06950	TIC110	translocon at the inner envelope membrane of chloroplasts 110	3.3166	8.63333	28.6333	1.03451e-06
	AT2G40610	EXPA8	expansin A8	3.30391	46.0667	152.2	1.52294e-12
	AT3G07110	AT3G07110	Ribosomal protein L13 family protein	3.30216	13.9	45.9	1.96501e-07
	AT5G06290	2-Cys Prx B	2-cysteine peroxiredoxin B	3.30141	11.8333	39.0667	1.67006e-10
	AT1G15930	AT1G15930	Ribosomal protein L7Ae/L30e/S12e/Gadd45 family protein	3.29924	8.8	29.0333	4.78396e-07
	AT3G14600	AT3G14600	Ribosomal protein L18ae/LX family protein	3.2973	8.63333	28.4667	8.34512e-07
	AT5G24060	AT5G24060	Pentatricopeptide repeat (PPR) superfamily protein	3.28814	1.96667	6.46667	0.0326399
	AT3G09500	AT3G09500	Ribosomal L29 family protein	3.28149	21.4333	70.3333	4.83115e-10
	AT5G38610	AT5G38610	Plant invertase/pectin methylesterase inhibitor superfamily protein	3.28058	9.26667	30.4	6.40177e-09
	AT2G47610	AT2G47610	Ribosomal protein L7Ae/L30e/S12e/Gadd45 family protein	3.26799	13.4333	43.9	4.62047e-09
	AT5G05860	UGT76C2	UDP-glucosyl transferase 76C2	3.26042	6.4	20.8667	3.18396e-06
	AT3G45030	AT3G45030	Ribosomal protein S10p/S20e family protein	3.25984	4.23333	13.8	9.85435e-05
	AT1G03870	FLA9	FASCICLIN-like arabinoogalactan 9	3.25545	32.1	104.5	1.25527e-12
	AT4G18480	CHLI1	P-loop containing nucleoside triphosphate hydrolases superfamily protein	3.25257	175.133	569.633	2.0364e-14
	AT5G58250	EMB3143	YCF54	3.24067	37.5333	121.633	3.00682e-08
	AT4G10450	AT4G10450	Ribosomal protein L6 family	3.23134	4.46667	14.4333	4.02769e-05
	AT1G66230	MYB20	myb domain protein 20	3.22936	3.63333	11.7333	0.000392749
	AT5G17710	EMB1241	Co-chaperone GrpE family protein	3.22472	14.8333	47.8333	1.32995e-08
	AT5G58420	AT5G58420	Ribosomal protein S4 (RPS4A) family protein	3.22222	22.8	73.4667	2.10063e-08
	AT5G04800	AT5G04800	Ribosomal S17 family protein	3.22154	16.4	52.8333	4.30708e-08
	AT3G44890	RPL9	ribosomal protein L9	3.21196	6.13333	19.7	2.43991e-06
	AT4G18970	AT4G18970	GDSL-like Lipase/Acylhydrolase superfamily protein	3.20964	13.8333	44.4	1.26813e-10
	AT5G02450	AT5G02450	Ribosomal protein L36e family protein	3.20661	8.06667	25.8667	2.78133e-06
	AT2G37220	AT2G37220	RNA-binding (RRM/RBD/RNP motifs) family protein	3.19628	69.8	223.1	1.69304e-10
	AT2G33800	EMB3113	Ribosomal protein S5 family protein	3.19438	83	265.133	1.39504e-10
	AT3G10610	AT3G10610	Ribosomal S17 family protein	3.18581	9.86667	31.4333	2.79951e-07
	AT2G37270	RPS5B	ribosomal protein 5B	3.18438	10.6667	33.9667	1.77007e-06
	AT3G02560	AT3G02560	Ribosomal protein S7e family protein	3.17769	8.06667	25.6333	1.42609e-06
	AT3G27160	GHS1	Ribosomal protein S21 family protein	3.16674	73.5667	232.967	2.6001e-10
	AT1G79850	RPS17	ribosomal protein S17	3.1487	248.367	782.033	5.18026e-12
	AT2G32060	AT2G32060	Ribosomal protein L7Ae/L30e/S12e/Gadd45 family protein	3.14583	9.6	30.2	2.31515e-07
	AT2G42380	BZIP34	Basic-leucine zipper (bZIP) transcription factor family protein	3.1358	2.7	8.46667	0.00837799
	AT4G28780	AT4G28780	GDSL-like Lipase/Acylhydrolase superfamily protein	3.13537	7.63333	23.9333	9.64157e-07
	AT4G38100	AT4G38100	CURVATURE THYLAKOID 1D-like protein	3.13	3.33333	10.4333	0.00146182
	AT1G64510	AT1G64510	Translation elongation factor EF1B/ribosomal protein S6 family protein	3.12893	73.1667	228.933	1.1286e-10
	AT3G11510	AT3G11510	Ribosomal protein S11 family protein	3.12698	8.4	26.2667	3.7123e-06
	AT3G56340	AT3G56340	Ribosomal protein S26e family protein	3.125	3.2	10	0.00224968
	AT3G16080	AT3G16080	Zinc-binding ribosomal protein family protein	3.11207	3.86667	12.0333	0.00058066
	AT2G14880	AT2G14880	SWIB/MDM2 domain superfamily protein	3.10917	7.63333	23.7333	1.89223e-06
	AT3G03840	SAUR27	SAUR-like auxin-responsive protein family	3.1	4.33333	13.4333	0.00023144
	AT2G45300	AT2G45300	RNA 3'-terminal phosphate cyclase/enolpyruvate transferase, alpha/beta	3.09639	5.53333	17.1333	1.0633e-05
	AT5G40890	CLC-A	chloride channel A	3.08824	11.3333	35	3.45488e-05
	AT3G15520	AT3G15520	Cyclophilin-like peptidyl-prolyl cis-trans isomerase family protein	3.08654	3.46667	10.7	0.00215264
	AT5G08280	HEMC	hydroxymethylbilane synthase	3.08147	29.8667	92.0333	3.89622e-10
	AT3G05560	AT3G05560	Ribosomal L22e protein family	3.07646	22.2333	68.4	5.35913e-09
	AT4G10480	AT4G10480	Nascent polypeptide-associated complex (NAC), alpha subunit family protein	3.07522	27.0333	83.1333	1.52634e-07
	AT2G24570	WRKY17	WRKY DNA-binding protein 17	3.07477	3.56667	10.9667	0.00140706
	AT5G22640	emb1211	MORN (Membrane Occupation and Recognition Nexus) repeat-containing protein	3.06914	13.5	41.4333	2.42159e-08
	AT1G72370	P40	40s ribosomal protein SA	3.06618	27.2	83.4	8.20977e-09
	AT1G43170	RP1	ribosomal protein 1	3.05707	67.1667	205.333	1.1481e-10
	AT4G09010	TL29	ascorbate peroxidase 4	3.05389	5.56667	17	1.57957e-05
	AT5G54970	AT5G54970	hypothetical protein	3.04724	4.23333	12.9	0.000474551
	AT3G09630	AT3G09630	Ribosomal protein L4/L1 family	3.04458	48.6	147.967	3.22415e-09
	AT2G45470	FLA8	FASCICLIN-like arabinogalactan protein 8	3.04	30.8333	93.7333	3.95413e-11
	AT4G36130	AT4G36130	Ribosomal protein L2 family	3.03581	26.0667	79.1333	7.8418e-08
	AT3G48930	EMB1080	Nucleic acid-binding, OB-fold-like protein	3.03	3.33333	10.1	0.00224968
	AT5G23900	AT5G23900	Ribosomal protein L13e family protein	3.02367	11.2667	34.0667	2.6761e-07
	AT5G55580	AT5G55580	Mitochondrial transcription termination factor family protein	3.02326	7.16667	21.6667	3.62308e-06
	AT3G59980	AT3G59980	Nucleic acid-binding, OB-fold-like protein	3.02217	15.0333	45.4333	3.66106e-07
	AT1G68560	XYL1	alpha-xylosidase 1	3.0122	30.0667	90.5667	3.16078e-09
	AT3G27360	AT3G27360	Histone superfamily protein	3.0101	9.9	29.8	3.61527e-07
	AT5G02940	AT5G02940	ion channel POLLUX-like protein, putative (DUF1012)	3	2.53333	7.6	0.0134128
	AT5G56710	AT5G56710	Ribosomal protein L31e family protein	2.99587	32.2667	96.6667	1.4399e-09
	AT3G09200	AT3G09200	Ribosomal protein L10 family protein	2.9926	45.0667	134.867	1.48648e-09
	AT5G20290	AT5G20290	Ribosomal protein S8e family protein	2.99225	60.2333	180.233	1.69059e-09
	AT5G52970	AT5G52970	thylakoid lumen 15.0 kDa protein	2.98571	2.33333	6.96667	0.0306694
	AT3G58610	AT3G58610	ketol-acid reductoisomerase	2.98033	22.0333	65.6667	2.31562e-09
	AT1G35680	RPL21C	Ribosomal protein L21	2.97887	29.9667	89.2667	3.53634e-09
	AT5G56100	AT5G56100	glycine-rich protein / oleosin	2.97852	17.0667	50.8333	2.24269e-06
	AT1G02280	TOC33	translocon at the outer envelope membrane of chloroplasts 33	2.9717	3.53333	10.5	0.00215264
	AT3G54830	AT3G54830	Transmembrane amino acid transporter family protein	2.9604	3.36667	9.96667	0.00224968
	AT5G49910	cpHsc70-2	chloroplast heat shock protein 70-2	2.95623	64.7333	191.367	6.81084e-13
	AT3G06680	AT3G06680	Ribosomal L29e protein family	2.95455	2.93333	8.66667	0.00549581
	AT5G60390	AT5G60390	GTP binding Elongation factor Tu family protein	2.95167	187.6	553.733	3.35285e-11
	AT3G48730	GSA2	glutamate-1-semialdehyde 2,1-aminomutase 2	2.94674	47.5667	140.167	3.2214e-09
	AT5G56670	AT5G56670	Ribosomal protein S30 family protein	2.94643	7.46667	22	1.18934e-05
	AT5G27850	AT5G27850	Ribosomal protein L18e/L15 superfamily protein	2.94136	21.6	63.5333	6.45318e-08
	AT3G46740	TOC75-III	translocon at the outer envelope membrane of chloroplasts 75-III	2.93684	9.5	27.9	1.00356e-06
	AT2G33330	PDLP3	plasmodesmata-located protein 3	2.93684	3.16667	9.3	0.00523272
	AT2G24090	PRPL35	Ribosomal protein L35	2.93234	33.5	98.2333	1.08675e-08
	AT1G49760	PAB8	poly(A) binding protein 8	2.93	6.66667	19.5333	2.68462e-05
	AT1G14890	AT1G14890	Plant invertase/pectin methylesterase inhibitor superfamily protein	2.92754	9.2	26.9333	9.18634e-07
	AT1G09390	AT1G09390	GDSL-like Lipase/Acylhydrolase superfamily protein	2.92063	2.1	6.13333	0.0492512
	AT1G25550	AT1G25550	myb-like transcription factor family protein	2.92029	9.2	26.8667	3.76936e-05
	AT3G54210	AT3G54210	Ribosomal protein L17 family protein	2.91635	198.833	579.867	2.62924e-11
	AT2G34640	PTAC12	plastid transcriptionally active 12	2.91358	2.7	7.86667	0.019014
	AT2G21140	PRP2	proline-rich protein 2	2.91092	11.6	33.7667	1.50773e-07
	AT1G41880	AT1G41880	Ribosomal protein L35Ae family protein	2.90909	3.66667	10.6667	0.00215264
	AT5G15350	ENODL17	early nodulin-like protein 17	2.90397	20.1333	58.4667	7.73234e-09
	AT1G74070	AT1G74070	Cyclophilin-like peptidyl-prolyl cis-trans isomerase family protein	2.90327	22.4	65.0333	7.46133e-10
	AT1G70600	AT1G70600	Ribosomal protein L18e/L15 superfamily protein	2.90313	160	464.5	3.04192e-09
	AT5G65360	AT5G65360	Histone superfamily protein	2.88821	21.7667	62.8667	2.46836e-09
	AT5G39740	RPL5B	ribosomal protein L5 B	2.88723	20.1	58.0333	5.17877e-08
	AT1G18080	ATARCA	Transducin/WD40 repeat-like superfamily protein	2.88645	60.7667	175.4	6.06504e-10
	AT4G17560	AT4G17560	Ribosomal protein L19 family protein	2.88614	13.4667	38.8667	3.42086e-06
	AT2G34620	AT2G34620	Mitochondrial transcription termination factor family protein	2.88273	77.6	223.7	9.3825e-16
	AT5G08050	AT5G08050	wiskott-aldrich syndrome family protein, putative (DUF1118)	2.88193	114.9	331.133	1.21702e-11
	AT3G49910	AT3G49910	Translation protein SH3-like family protein	2.88098	185.967	535.767	1.94178e-09
	AT4G25890	AT4G25890	60S acidic ribosomal protein family	2.87981	6.93333	19.9667	2.89612e-05
	AT1G19050	ARR7	response regulator 7	2.86667	3.5	10.0333	0.00487477
	AT1G03600	PSB27	photosystem II family protein	2.86531	444.233	1272.87	5.71151e-14
	AT5G39860	PRE1	basic helix-loop-helix (bHLH) DNA-binding family protein	2.86325	7.8	22.3333	1.54746e-05
	AT3G48500	PDE312	Nucleic acid-binding, OB-fold-like protein	2.8547	3.9	11.1333	0.00202303
	AT1G01100	AT1G01100	60S acidic ribosomal protein family	2.83766	15.4	43.7	5.61153e-07
	AT3G59540	AT3G59540	Ribosomal L38e protein family	2.82909	9.16667	25.9333	2.44177e-06
	AT3G60770	AT3G60770	Ribosomal protein S13/S15	2.82707	8.86667	25.0667	3.51321e-06
	AT1G07770	RPS15A	ribosomal protein S15A	2.82472	14.8333	41.9	9.78315e-07
	AT5G55220	AT5G55220	trigger factor type chaperone family protein	2.82353	5.1	14.4	0.000404716
	AT1G67090	RBCS1A	ribulose bisphosphate carboxylase small chain 1A	2.82039	4989.57	14072.5	6.86971e-15
	AT1G57660	AT1G57660	Translation protein SH3-like family protein	2.81808	30.6	86.2333	1.39778e-08
	AT2G27530	PGY1	Ribosomal protein L1p/L10e family	2.81743	24.1	67.9	2.11525e-07
	AT3G57490	AT3G57490	Ribosomal protein S5 family protein	2.81065	5.63333	15.8333	0.00014359
	AT5G40950	RPL27	ribosomal protein large subunit 27	2.80545	127.3	357.133	7.37041e-10
	AT3G62530	AT3G62530	ARM repeat superfamily protein	2.79654	46.2	129.2	1.53133e-08
	AT5G20720	CPN20	chaperonin 20	2.79468	22.5667	63.0667	1.34331e-06
	AT1G01620	PIP1C	plasma membrane intrinsic protein 1C	2.78842	16.7	46.5667	8.83088e-09
	AT2G07739	AT2G07739	Ycf1 protein	2.78237	47.6333	132.533	1.98337e-07
	AT3G15190	PRPS20	chloroplast 30S ribosomal protein S20	2.78033	57.9667	161.167	1.59588e-08
	AT3G18890	Tic62	NAD(P)-binding Rossmann-fold superfamily protein	2.77955	10.4333	29	4.78441e-07
	AT1G09690	AT1G09690	Translation protein SH3-like family protein	2.77752	43.3	120.267	1.1395e-09
	AT5G65010	ASN2	asparagine synthetase 2	2.77246	11.1333	30.8667	6.63055e-06
	AT3G16250	PnsB3	NDH-dependent cyclic electron flow 1	2.77124	5.1	14.1333	0.000321299
	AT3G49010	BBC1	breast basic conserved 1	2.76508	21	58.0667	3.7491e-08
	AT2G33450	PRPL28	Ribosomal L28 family	2.76401	56.5	156.167	5.98091e-09
	AT3G61110	RS27A	ribosomal protein S27	2.75949	5.26667	14.5333	0.000210513
	AT3G06700	AT3G06700	Ribosomal L29e protein family	2.75921	13.5667	37.4333	3.9725e-06
	AT2G33370	AT2G33370	Ribosomal protein L14p/L23e family protein	2.75676	9.86667	27.2	8.51412e-06
	AT3G62870	AT3G62870	Ribosomal protein L7Ae/L30e/S12e/Gadd45 family protein	2.75513	26	71.6333	1.26312e-07
	AT5G59720	HSP18.2	heat shock protein 18.2	2.75472	1.76667	4.86667	0.0218301
	AT5G15200	AT5G15200	Ribosomal protein S4	2.75204	48.9333	134.667	7.52211e-09
	AT5G13630	GUN5	magnesium-chelatase subunit chlH, chloroplast, putative / Mg-protoporphyrin IX chelatase, putative (CHLH)	2.7505	515.567	1418.07	1.4688e-15
	AT4G16980	AT4G16980	arabinogalactan-protein family	2.74731	436.9	1200.3	5.79578e-13
	AT3G27740	CARA	carbamoyl phosphate synthetase A	2.74699	2.76667	7.6	0.0281949
	AT5G21920	YLMG2	YGGT family protein	2.74346	19.1	52.4	2.13414e-08
	AT3G26710	CCB1	cofactor assembly of complex C	2.74048	28.9	79.2	1.76011e-08
	AT3G56910	PSRP5	plastid-specific 50S ribosomal protein 5	2.74045	159.633	437.467	1.62316e-11
	AT3G15850	FAD5	fatty acid desaturase 5	2.72832	54.9667	149.967	2.70709e-09
	AT5G22440	AT5G22440	Ribosomal protein L1p/L10e family	2.72523	7.4	20.1667	0.000117495
	AT4G19020	CMT2	chromomethylase 2	2.725	2.66667	7.26667	0.0416817
	AT2G40490	HEME2	Uroporphyrinogen decarboxylase	2.72203	28.9	78.6667	2.13058e-08
	AT4G31985	AT4G31985	Ribosomal protein L39 family protein	2.72143	4.66667	12.7	0.0011568
	AT1G09200	AT1G09200	Histone superfamily protein	2.71982	29.2667	79.6	2.7787e-11
	AT4G00810	AT4G00810	60S acidic ribosomal protein family	2.70917	14.9	40.3667	7.94257e-07
	AT1G57860	AT1G57860	Translation protein SH3-like family protein	2.70866	12.7	34.4	2.49875e-06
	AT1G69040	ACR4	ACT domain repeat 4	2.70787	2.96667	8.03333	0.0126934
	AT5G46290	KASI	3-ketoacyl-acyl carrier protein synthase I	2.69937	21.0667	56.8667	8.59349e-09
	AT3G05590	RPL18	ribosomal protein L18	2.69798	28.0333	75.6333	3.2121e-08
	AT5G56120	AT5G56120	RNA polymerase II elongation factor	2.69444	1.2	3.23333	0.0411763
	AT2G46810	AT2G46810	basic helix-loop-helix (bHLH) DNA-binding superfamily protein	2.68919	2.46667	6.63333	0.0457848
	AT5G38410	RBCS3B	Ribulose bisphosphate carboxylase (small chain) family protein	2.6887	2660	7151.93	3.01654e-15
	AT2G32220	AT2G32220	Ribosomal L27e protein family	2.68478	6.13333	16.4667	5.39931e-05
	AT2G26695	AT2G26695	Ran BP2/NZF zinc finger-like superfamily protein	2.68235	2.83333	7.6	0.0281949
	AT2G23670	YCF37	homolog of Synechocystis YCF37	2.68122	181.733	487.267	4.65499e-12
	AT2G01250	AT2G01250	Ribosomal protein L30/L7 family protein	2.67742	16.5333	44.2667	5.7747e-07
	AT2G24060	AT2G24060	Translation initiation factor 3 protein	2.67683	5.46667	14.6333	0.000444675
	AT5G13510	EMB3136	Ribosomal protein L10 family protein	2.6761	239.167	640.033	1.46844e-11
	AT2G45440	DHDPS2	dihydrodipicolinate synthase	2.67509	9.23333	24.7	1.02158e-05
	AT4G24280	cpHsc70-1	chloroplast heat shock protein 70-1	2.66928	34.0667	90.9333	3.73214e-10
	AT1G14810	AT1G14810	semialdehyde dehydrogenase family protein	2.66667	10.7	28.5333	1.344e-05
	AT5G24420	PGL5	6-phosphogluconolactonase 5	2.66667	3	8	0.0375715
	AT1G15830	AT1G15830	hypothetical protein	2.66094	7.76667	20.6667	3.80809e-05
	AT4G38160	pde191	Mitochondrial transcription termination factor family protein	2.6603	15.7	41.7667	2.42623e-07
	AT3G13750	BGAL1	beta galactosidase 1	2.65644	10.8667	28.8667	5.52336e-06
	AT3G55400	OVA1	methionyl-tRNA synthetase / methionine-tRNA ligase / MetRS (cpMetRS)	2.65306	3.26667	8.66667	0.0117766
	AT2G42900	AT2G42900	Plant basic secretory protein (BSP) family protein	2.65094	3.53333	9.36667	0.0108389
	AT2G39390	AT2G39390	Ribosomal L29 family protein	2.64583	3.2	8.46667	0.0175534
	AT2G07732	AT2G07732	Ribulose bisphosphate carboxylase large chain, catalytic domain-containing protein	2.64463	36.3	96	1.88303e-05
	AT5G15780	AT5G15780	Pollen Ole e 1 allergen and extensin family protein	2.64438	10.9667	29	2.5333e-06
	AT3G02080	AT3G02080	Ribosomal protein S19e family protein	2.64286	9.8	25.9	1.38684e-05
	AT4G24770	RBP31	31-kDa RNA binding protein	2.64072	147.333	389.067	4.7698e-11
	AT4G34260	FUC95A	1,2-alpha-L-fucosidase	2.63636	5.13333	13.5333	0.000712514
	AT3G12930	AT3G12930	Lojap-related protein	2.633	9.9	26.0667	1.8544e-05
	AT5G47250	AT5G47250	LRR and NB-ARC domains-containing disease resistance protein	2.62658	5.26667	13.8333	0.000480796
	AT1G19150	Lhca6	PSI type II chlorophyll a/b-binding protein (Lhca2*1)	2.62284	92.5333	242.7	2.34741e-13
	AT1G56110	NOP56	NOP56-like pre RNA processing ribonucleoprotein	2.62009	7.63333	20	4.68997e-05
	AT4G32570	TIFY8	TIFY domain protein 8	2.61154	8.66667	22.6333	2.8701e-05
	AT5G64140	RPS28	ribosomal protein S28	2.60362	20.2667	52.7667	1.19889e-06
	AT1G30520	AAE14	acyl-activating enzyme 14	2.60256	5.2	13.5333	0.000712514
	AT2G42220	AT2G42220	Rhodanese/Cell cycle control phosphatase superfamily protein	2.5964	37	96.0667	2.72025e-09
	AT2G38140	PSRP4	plastid-specific ribosomal protein 4	2.59583	41.5667	107.9	1.45392e-07
	AT1G69620	RPL34	ribosomal protein L34	2.5948	8.96667	23.2667	3.94285e-05
	AT3G54090	FLN1	fructokinase-like 1	2.59327	10.9	28.2667	0.00012627
	AT4G16390	SVR7	pentatricopeptide (PPR) repeat-containing protein	2.59192	23.9333	62.0333	9.42336e-07
	AT4G29410	AT4G29410	Ribosomal L28e protein family	2.59091	2.93333	7.6	0.0281949
	AT1G74970	RPS9	ribosomal protein S9	2.56869	67.7	173.9	7.57811e-09
	AT2G01918	PQL3	PsbQ-like 3	2.56818	2.93333	7.53333	0.0281949
	AT2G35040	AT2G35040	AICARFT/IMPCHase bienzyme family protein	2.56522	3.83333	9.83333	0.00977273
	AT3G23990	HSP60	heat shock protein 60	2.56522	1.53333	3.93333	0.0364541
	AT4G04840	MSRB6	methionine sulfoxide reductase B6	2.56522	3.06667	7.86667	0.0375715
	AT5G45775	AT5G45775	Ribosomal L5P family protein	2.55833	4	10.2333	0.00661672
	AT1G32990	PRPL11	plastid ribosomal protein l11	2.55805	44.5	113.833	1.06409e-07
	AT1G04480	AT1G04480	Ribosomal protein L14p/L23e family protein	2.55706	22.2	56.7667	8.28979e-07
	AT4G24930	AT4G24930	thylakoid lumenal 17.9 kDa protein, chloroplast	2.55285	8.2	20.9333	4.75715e-05
	AT1G53240	mMDH1	Lactate/malate dehydrogenase family protein	2.54279	42.0667	106.967	5.56405e-11
	AT3G15680	AT3G15680	Ran BP2/NZF zinc finger-like superfamily protein	2.54264	4.3	10.9333	0.00601517
	AT5G54600	RPL24	Translation protein SH3-like family protein	2.53974	52	132.067	5.64278e-08
	AT4G15000	AT4G15000	Ribosomal L27e protein family	2.53805	176.5	447.967	4.14095e-08
	AT3G51800	ATG2	metallopeptidase M24 family protein	2.53793	4.83333	12.2667	0.00171337
	AT4G27870	AT4G27870	Vacuolar iron transporter (VIT) family protein	2.53684	3.16667	8.03333	0.0375715
	AT2G34480	AT2G34480	Ribosomal protein L18ae/LX family protein	2.53609	57.2667	145.233	1.43034e-08
	AT3G10050	OMR1	L-O-methylthreonine resistant 1	2.53552	6.1	15.4667	0.000271884
	AT3G14930	HEME1	Uroporphyrinogen decarboxylase	2.53502	27.6	69.9667	2.13058e-08
	AT5G25460	DGR2	transmembrane protein, putative (Protein of unknown function, DUF642)	2.53337	53.9333	136.633	1.53902e-10
	AT3G53890	AT3G53890	Ribosomal protein S21e	2.53153	7.4	18.7333	0.000243749
	AT2G17972	AT2G17972	transmembrane protein	2.53086	37.8	95.6667	3.33592e-08
	AT5G47190	AT5G47190	Ribosomal protein L19 family protein	2.53073	17.9	45.3	1.72948e-06
	AT3G05060	AT3G05060	NOP56-like pre RNA processing ribonucleoprotein	2.5303	4.4	11.1333	0.0040992
	AT5G27700	AT5G27700	Ribosomal protein S21e	2.52941	2.83333	7.16667	0.0416817
	AT3G05730	AT3G05730	defensin-like protein	2.52828	27.7	70.0333	7.86227e-08
	AT2G35500	SKL2	shikimate kinase like 2	2.52597	5.13333	12.9667	0.00155612
	AT1G21910	DREB26	Integrase-type DNA-binding superfamily protein	2.52542	3.93333	9.93333	0.00977273
	AT1G73230	AT1G73230	Nascent polypeptide-associated complex NAC	2.52469	10.8	27.2667	2.80286e-05
	AT1G04270	RPS15	cytosolic ribosomal protein S15	2.52347	27.7	69.9	1.04438e-06
	AT2G33430			2.52098	9.53333	24.0333	3.79246e-05
	AT5G05580	FAD8	fatty acid desaturase 8	2.50721	13.8667	34.7667	3.60613e-07
	AT3G56070	ROC2	rotamase cyclophilin 2	2.50464	10.7667	26.9667	3.87989e-05
	AT3G01480	CYP38	cyclophilin 38	2.5041	44.7667	112.1	1.08634e-10
	AT5G01590	AT5G01590	histone-lysine N-methyltransferase ATXR3-like protein	2.50333	20	50.0667	1.0667e-07
	AT5G63570	GSA1	glutamate-1-semialdehyde-2,1-aminomutase	2.4991	55.5	138.7	7.17793e-09
	AT3G11120	AT3G11120	Ribosomal protein L41 family	2.49829	9.76667	24.4	6.3797e-05
	AT4G30720	PDE327	FAD/NAD(P)-binding oxidoreductase family protein	2.49645	4.7	11.7333	0.00371084
	AT3G27690	LHCB2.3	photosystem II light harvesting complex protein 2.3	2.494	1800.6	4490.7	1.79941e-16
	AT2G17240	AT2G17240	arginine/serine-rich-like splicing factor	2.49395	16.5333	41.2333	1.34343e-06
	AT2G44640	AT2G44640	TRIGALACTOSYLDIACYLGLYCEROL-like protein	2.49198	6.23333	15.5333	0.000369859
	AT2G39460	RPL23AA	ribosomal protein L23AA	2.49167	24	59.8	8.17866e-07
	AT3G63410	APG1	S-adenosyl-L-methionine-dependent methyltransferases superfamily protein	2.48609	161.767	402.167	8.75405e-14
	AT4G37240	AT4G37240	HTH-type transcriptional regulator	2.48214	5.6	13.9	0.000960542
	AT4G33110	AT4G33110	S-adenosyl-L-methionine-dependent methyltransferases superfamily protein	2.475	8	19.8	7.57442e-05
	AT4G16720	AT4G16720	Ribosomal protein L23/L15e family protein	2.47012	41.8333	103.333	2.82634e-08
	AT5G48760	AT5G48760	Ribosomal protein L13 family protein	2.46821	5.76667	14.2333	0.00127086
	AT3G19030	AT3G19030	transcription initiation factor TFIID subunit 1b-like protein	2.46755	45.2	111.533	0.00899789
	AT3G55280	RPL23AB	ribosomal protein L23AB	2.46627	16.8	41.4333	3.00859e-06
	AT1G12900	GAPA-2	glyceraldehyde 3-phosphate dehydrogenase A subunit 2	2.46226	758.233	1866.97	5.1975e-12
	AT4G01460	AT4G01460	basic helix-loop-helix (bHLH) DNA-binding superfamily protein	2.4619	7	17.2333	0.000201209
	AT2G43750	OASB	O-acetylserine (thiol) lyase B	2.46084	18.3	45.0333	1.96517e-06
	AT2G05220	AT2G05220	Ribosomal S17 family protein	2.45977	23.2	57.0667	2.36049e-07
	AT5G18570	EMB269	GTP1/OBG family protein	2.45455	5.5	13.5	0.0014048
	AT4G31840	ENODL15	early nodulin-like protein 15	2.44211	3.16667	7.73333	0.0375715
	AT4G34620	SSR16	small subunit ribosomal protein 16	2.4405	56.3	137.4	1.40644e-08
	AT2G43030	AT2G43030	Ribosomal protein L3 family protein	2.43847	295.8	721.3	2.86664e-10
	AT1G09590	AT1G09590	Translation protein SH3-like family protein	2.43404	23.5	57.2	3.61527e-07
	AT2G36000	EMB3114	Mitochondrial transcription termination factor family protein	2.43319	30.9333	75.2667	4.19247e-09
	AT3G27850	RPL12-C	ribosomal protein L12-C	2.43101	181.9	442.2	5.03169e-10
	AT3G13230	AT3G13230	RNA-binding KH domain-containing protein	2.42786	6.7	16.2667	0.000340258
	AT3G12780	PGK1	phosphoglycerate kinase 1	2.42606	312.4	757.9	2.00261e-12
	AT2G21580	AT2G21580	Ribosomal protein S25 family protein	2.41935	11.3667	27.5	7.08364e-05
	AT1G67430	AT1G67430	Ribosomal protein L22p/L17e family protein	2.41497	4.9	11.8333	0.00371084
	AT1G15825	AT1G15825	hydroxyproline-rich glycoprotein family protein	2.40678	3.93333	9.46667	0.0206163
	AT1G07930	AT1G07930	GTP binding Elongation factor Tu family protein	2.40519	66.8	160.667	4.22704e-09
	AT2G31170	SYCO ARATH	Cysteinyl-tRNA synthetase, class Ia family protein	2.40385	3.46667	8.33333	0.0334635
	AT4G20020	MORF1	multiple organellar RNA editing factor	2.40367	3.63333	8.73333	0.022989
	AT3G62250	UBQ5	ubiquitin 5	2.40265	223.767	537.633	6.01849e-09
	AT1G59930	AT1G59930	MADS-box family protein	2.40237	5.63333	13.5333	0.0014048
	AT3G24830	AT3G24830	Ribosomal protein L13 family protein	2.40117	39.9667	95.9667	2.28988e-07
	AT4G25730	AT4G25730	FtsJ-like methyltransferase family protein	2.4	4.66667	11.2	0.00787508
	AT4G15510	PPD1	Photosystem II reaction center PsbP family protein	2.39695	8.73333	20.9333	8.17669e-05
	AT3G02640	AT3G02640	transmembrane protein	2.39604	3.36667	8.06667	0.025614
	AT1G26880	AT1G26880	Ribosomal protein L34e superfamily protein	2.38942	6.93333	16.5667	0.000649753
	AT4G25740	AT4G25740	RNA binding Plectin/S10 domain-containing protein	2.38869	9.43333	22.5333	0.000165395
	AT1G14710	AT1G14710	hydroxyproline-rich glycoprotein family protein	2.3876	4.3	10.2667	0.0127193
	AT4G12420	SKU5	Cupredoxin superfamily protein	2.38462	11.2667	26.8667	1.65262e-05
	AT3G20670	HTA13	histone H2A 13	2.38247	8.36667	19.9333	0.000106883
	AT1G42970	GAPB	glyceraldehyde-3-phosphate dehydrogenase B subunit	2.38109	314.8	749.567	1.25527e-12
	AT2G32180	PTAC18	plastid transcriptionally active 18	2.38073	7.26667	17.3	0.00129535
	AT2G24050	eIFiso4G2	MIF4G domain-containing protein / MA3 domain-containing protein	2.37692	4.33333	10.3	0.0127193
	AT1G02150	AT1G02150	Tetratricopeptide repeat (TPR)-like superfamily protein	2.37223	33.1333	78.6	6.49667e-08
	AT5G12050	AT5G12050	rho GTPase-activating protein	2.37099	25.9667	61.5667	3.91546e-06
	AT3G26650	GAPA	glyceraldehyde 3-phosphate dehydrogenase A subunit	2.36909	917.833	2174.43	3.39983e-14
	AT5G23570	SGS3	XS domain-containing protein / XS zinc finger domain-containing protein-like protein	2.36774	5.16667	12.2333	0.00484163
	AT5G14910	AT5G14910	Heavy metal transport/detoxification superfamily protein	2.36714	25.9667	61.4667	6.56327e-07
	AT1G26910	RPL10B	Ribosomal protein L16p/L10e family protein	2.36538	3.46667	8.2	0.0478083
	AT1G56070	LOS1	Ribosomal protein S5/Elongation factor G/III/V family protein	2.36527	216.367	511.767	8.41602e-09
	AT2G31610	AT2G31610	Ribosomal protein S3 family protein	2.35801	27.4667	64.7667	4.15769e-07
	AT2G36590	ProT3	proline transporter 3	2.35714	5.13333	12.1	0.00484163
	AT5G27390	AT5G27390	tagatose-6-phosphate ketose/aldose isomerase, putative (Mog1/PsbP/DUF1795-like photosystem II reaction center PsbP family protein)	2.35507	4.6	10.8333	0.0113491
	AT3G12965	AT3G12965		2.35467	26.0333	61.3	8.49697e-07
	AT3G47370	AT3G47370	Ribosomal protein S10p/S20e family protein	2.3545	6.3	14.8333	0.0011342
	AT2G14460	AT2G14460	hypothetical protein	2.35111	7.5	17.6333	0.000249648
	AT2G27420	AT2G27420	Cysteine proteinases superfamily protein	2.34974	12.8667	30.2333	2.08512e-05
	AT4G33666	AT4G33666	hypothetical protein	2.34378	119.067	279.067	2.3282e-09
	AT5G66470	AT5G66470	GTP-binding protein Era-like protein	2.34266	4.76667	11.1667	0.00787508
	AT1G58684	AT1G58684	Ribosomal protein S5 family protein	2.34146	17.7667	41.6	3.40973e-06
	AT5G45930	CHLI2	magnesium chelatase i2	2.3413	30.6667	71.8	2.77688e-07
	AT4G34770	AT4G34770	SAUR-like auxin-responsive protein family	2.34074	4.5	10.5333	0.0162314
	AT5G62300	AT5G62300	Ribosomal protein S10p/S20e family protein	2.33939	11	25.7333	3.43628e-05
	AT1G72440	EDA25	CCAAT-binding factor	2.33913	3.83333	8.96667	0.0296036
	AT5G09650	PPa6	pyrophosphorylase 6	2.33758	20.9333	48.9333	1.57892e-06
	AT2G05790	AT2G05790	O-Glycosyl hydrolases family 17 protein	2.33612	15.9667	37.3	5.24123e-07
	AT2G17360	AT2G17360	Ribosomal protein S4 (RPS4A) family protein	2.3357	23.4333	54.7333	1.43049e-06
	AT5G13140	AT5G13140	Pollen Ole e 1 allergen and extensin family protein	2.33394	18.2667	42.6333	2.82573e-06
	AT3G26060	PRXQ	Thioredoxin superfamily protein	2.33307	41.4333	96.6667	1.05362e-08
	AT2G30140	UGT87A2	UDP-Glycosyltransferase superfamily protein	2.3326	30.2667	70.6	8.46755e-11
	AT1G75690	LQY1	DnaJ/Hsp40 cysteine-rich domain superfamily protein	2.33219	19.4667	45.4	5.75895e-07
	AT4G32340	AT4G32340	Tetratricopeptide repeat (TPR)-like superfamily protein	2.33083	4.43333	10.3333	0.0127193
	AT5G22650	HD2B	histone deacetylase 2B	2.3301	3.43333	8	0.0478083
	AT2G37640	EXP3	Barwin-like endoglucanases superfamily protein	2.32857	7	16.3	0.000636545
	AT1G14320	SAC52	Ribosomal protein L16p/L10e family protein	2.32149	109.8	254.9	1.09969e-07
	AT3G04790	EMB3119	Ribose 5-phosphate isomerase, type A protein	2.31909	206	477.733	1.64633e-09
	AT1G74050	AT1G74050	Ribosomal protein L6 family protein	2.3129	20.6667	47.8	1.00701e-06
	AT2G18020	EMB2296	Ribosomal protein L2 family	2.31196	159.1	367.833	9.31508e-08
	AT3G27060	TSO2	Ferritin/ribonucleotide reductase-like family protein	2.31019	22.5667	52.1333	2.22906e-07
	AT4G09650	ATPD	F-type H -transporting ATPase subunit delta	2.3086	1257.3	2902.6	1.00308e-10
	AT1G50010	TUA2	tubulin alpha-2 chain	2.30769	27.3	63	1.52634e-07
	AT1G68590	PSRP3/1	Ribosomal protein PSRP-3/Ycf65	2.30181	156.833	361	6.53332e-10
	AT3G04920	AT3G04920	Ribosomal protein S24e family protein	2.30159	4.2	9.66667	0.0260469
	AT3G01680	SEOR1	sieve element occlusion amino-terminus protein	2.29787	4.7	10.8	0.0113491
	AT5G57290	AT5G57290	60S acidic ribosomal protein family	2.29208	26.9333	61.7333	6.71953e-07
	AT5G05740	EGY2	ethylene-dependent gravitropism-deficient and yellow-green-like 2	2.29121	6.06667	13.9	0.00184038
	AT3G20470	GRP5	glycine-rich protein 5	2.29007	38.2667	87.6333	0.000118695
	AT4G19710	AK-HSDH II	aspartate kinase-homoserine dehydrogenase ii	2.28221	5.43333	12.4	0.00613861
	AT3G22230	AT3G22230	Ribosomal L27e protein family	2.28188	138	314.9	1.26658e-06
	AT4G20360	RABE1b	RAB GTPase homolog E1B	2.27878	799.8	1822.57	3.39743e-09
	AT3G11940	RPS5A	ribosomal protein 5A	2.27816	19.5333	44.5	3.31905e-06
	AT1G58380	XW6	Ribosomal protein S5 family protein	2.27807	50.4667	114.967	5.38446e-08
	AT1G08520	ALB1	ALBINA 1	2.27619	7	15.9333	0.000896163
	AT4G09040	AT4G09040	RNA-binding (RRM/RBD/RNP motifs) family protein	2.27483	10.0667	22.9	0.000271996
	AT1G31180	IMD3	isopropylmalate dehydrogenase 3	2.27308	8.66667	19.7	0.000485664
	AT5G65220	AT5G65220	Ribosomal L29 family protein	2.26941	84.1333	190.933	1.12027e-07
	AT2G43460	AT2G43460	Ribosomal L38e protein family	2.26838	9.06667	20.5667	0.000252609
	AT2G36120	DOT1	Glycine-rich protein family	2.2679	14.4333	32.7333	2.86664e-05
	AT2G04390	AT2G04390	Ribosomal S17 family protein	2.26728	14.4667	32.8	6.41681e-06
	AT4G25700	BETA-OHASE 1	beta-hydroxylase 1	2.26609	7.76667	17.6	0.000545487
	AT1G33140	PGY2	Ribosomal protein L6 family	2.26345	73.1333	165.533	2.43991e-06
	AT4G34830	MRL1	Pentatricopeptide repeat (PPR) superfamily protein	2.26277	9.13333	20.6667	0.000208288
	AT5G48220	AT5G48220	Aldolase-type TIM barrel family protein	2.25806	5.16667	11.6667	0.00694856
	AT2G37180	RD28	Aquaporin-like superfamily protein	2.25556	12	27.0667	0.000394851
	AT2G19730	AT2G19730	Ribosomal L28e protein family	2.25352	7.1	16	0.000982042
	AT2G27720	AT2G27720	60S acidic ribosomal protein family	2.25298	13.9667	31.4667	5.78261e-05
	AT3G53870	AT3G53870	Ribosomal protein S3 family protein	2.24875	46.6333	104.867	3.71466e-07
	AT5G01340	mSFC1	Mitochondrial substrate carrier family protein	2.24793	4.03333	9.06667	0.0296036
	AT5G24490	AT5G24490	30S ribosomal protein	2.24503	25.1667	56.5	8.06133e-08
	AT3G55010	PUR5	phosphoribosylformylglycinamidine cyclo-ligase, chloroplast / phosphoribosyl-aminoimidazole synthetase / AIR synthase (PUR5)	2.23577	4.1	9.16667	0.0296036
	AT5G03940	CPSRP54	chloroplast signal recognition particle 54 kDa subunit	2.23577	4.1	9.16667	0.0296036
	AT2G29730	UGT71D1	UDP-glucosyl transferase 71D1	2.23494	5.53333	12.3667	0.00613861
	AT3G18390	EMB1865	CRS1 / YhbY (CRM) domain-containing protein	2.23158	19	42.4	1.06439e-06
	AT2G22360	AT2G22360	DNAJ heat shock family protein	2.23045	16.2	36.1333	7.38786e-06
	AT4G28210	EMB1923	embryo defective 1923	2.22619	16.8	37.4	9.04993e-06
	AT5G25757	AT5G25757	RNA polymerase I-associated factor PAF67	2.22362	13.2667	29.5	7.96143e-05
	AT4G37910	mtHsc70-1	mitochondrial heat shock protein 70-1	2.22243	18.1333	40.3	9.17332e-06
	AT2G15620	NIR1	nitrite reductase 1	2.21897	88.9	197.267	0.00791219
	AT1G48830	AT1G48830	Ribosomal protein S7e family protein	2.21849	7.93333	17.6	0.000559496
	AT2G04030	CR88	Chaperone protein htpG family protein	2.20976	6.83333	15.1	0.0014458
	AT3G25860	LTA2	2-oxoacid dehydrogenases acyltransferase family protein	2.20826	20.1667	44.5333	4.64815e-06
	AT3G06730	TRX z	Thioredoxin z	2.20714	4.66667	10.3	0.0228118
	AT3G47650	AT3G47650	DnaJ/Hsp40 cysteine-rich domain superfamily protein	2.20681	41.1	90.7	4.76823e-06
	AT3G57560	NAGK	N-acetyl-l-glutamate kinase	2.20401	18.3	40.3333	7.07679e-06
	AT4G30410	AT4G30410	sequence-specific DNA binding transcription factor	2.20359	5.56667	12.2667	0.00613861
	AT4G34670	AT4G34670	Ribosomal protein S3Ae	2.20177	18.8333	41.4667	1.87248e-05
	AT3G53430	AT3G53430	Ribosomal protein L11 family protein	2.20003	224.8	494.567	2.35026e-07
	AT1G61570	TIM13	translocase of the inner mitochondrial membrane 13	2.2	7.16667	15.7667	0.0012871
	AT2G21210	AT2G21210	SAUR-like auxin-responsive protein family	2.19818	36.6667	80.6	0.00396029
	AT3G23390	AT3G23390	Zinc-binding ribosomal protein family protein	2.19786	6.23333	13.7	0.00336129
	AT1G27210	AT1G27210	ARM repeat superfamily protein	2.19595	9.86667	21.6667	0.000249802
	AT3G46320	AT3G46320	Histone superfamily protein	2.19431	7.03333	15.4333	0.00183235
	AT4G34710	ADC2	arginine decarboxylase 2	2.1918	25.2	55.2333	3.08498e-07
	AT3G01670	SEOa	sieve element occlusion protein	2.19018	5.43333	11.9	0.0125022
	AT4G30950	FAD6	fatty acid desaturase 6	2.18696	30.6667	67.0667	6.05937e-08
	AT2G41170	AT2G41170	F-box family protein	2.1822	7.86667	17.1667	0.000829379
	AT5G41761	AT5G41761	hypothetical protein	2.17797	7.86667	17.1333	0.00183235
	AT3G58660	AT3G58660	Ribosomal protein L1p/L10e family	2.17687	9.8	21.3333	0.000514196
	AT5G47210	AT5G47210	Hyaluronan / mRNA binding family	2.17512	42.0667	91.5	2.28098e-08
	AT1G74060	AT1G74060	Ribosomal protein L6 family protein	2.16838	19.4	42.0667	6.88724e-06
	AT1G49600	RBP47A	RNA-binding protein 47A	2.1641	6.5	14.0667	0.00418866
	AT4G14890	FdC1	2Fe-2S ferredoxin-like superfamily protein	2.16083	155.033	335	1.30741e-11
	AT5G02960	AT5G02960	Ribosomal protein S12/S23 family protein	2.15985	26.0667	56.3	7.46273e-06
	AT2G21170	TIM	triosephosphate isomerase	2.14719	21.9667	47.1667	4.05485e-07
	AT5G14760	AO	L-aspartate oxidase	2.14591	9.36667	20.1	0.000450638
	AT5G18380	AT5G18380	Ribosomal protein S5 domain 2-like superfamily protein	2.14055	289.333	619.333	1.77926e-07
	AT3G59040	AT3G59040	Tetratricopeptide repeat (TPR)-like superfamily protein	2.13919	9.1	19.4667	0.000757264
	AT4G21280	PSBQA	photosystem II subunit QA	2.13842	708.467	1515	6.88552e-11
	AT1G54740	AT1G54740	FANTASTIC four-like protein (DUF3049)	2.13636	5.13333	10.9667	0.0200547
	AT4G21180	ATERDJ2B	DnaJ / Sec63 Brl domains-containing protein	2.13281	8.53333	18.2	0.000982042
	AT3G52960	AT3G52960	Thioredoxin superfamily protein	2.12755	197.833	420.9	8.97116e-09
	AT5G52960	AT5G52960	tRNA dimethylallyltransferase	2.12745	17	36.1667	2.75626e-05
	AT3G09580	AT3G09580	FAD/NAD(P)-binding oxidoreductase family protein	2.12636	24.5333	52.1667	2.46225e-06
	AT2G22230	AT2G22230	Thioesterase superfamily protein	2.12393	7.8	16.5667	0.0015457
	AT2G26640	KCS11	3-ketoacyl-CoA synthase 11	2.12381	10.5	22.3	0.000422751
	AT5G10360	EMB3010	Ribosomal protein S6e	2.12069	34.8	73.8	4.12688e-06
	AT1G27950	LTPG1	glycosylphosphatidylinositol-anchored lipid protein transfer 1	2.11927	54.5	115.5	2.82878e-09
	AT3G46040	RPS15AD	ribosomal protein S15A D	2.11765	6.23333	13.2	0.00671691
	AT5G02160	AT5G02160	transmembrane protein	2.11703	79.4667	168.233	2.03796e-05
	AT5G64310	AGP1	arabinogalactan protein 1	2.11644	9.73333	20.6	0.000681266
	AT3G56020	AT3G56020	Ribosomal protein L41 family	2.11499	22.9	48.4333	4.35404e-05
	AT1G03630	POR C	protochlorophyllide oxidoreductase C	2.11276	118.833	251.067	3.62035e-13
	AT1G10370	ERD9	Glutathione S-transferase family protein	2.1116	76.4667	161.467	3.61527e-07
	AT1G75040	PR5	pathogenesis-related protein 5	2.11058	62.4	131.7	0.00340724
	AT1G09780	iPGAM1	Phosphoglycerate mutase, 2,3-bisphosphoglycerate-independent	2.10994	15.7667	33.2667	2.4534e-05
	AT2G15290	TIC21	translocon at inner membrane of chloroplasts 21	2.10573	26.1667	55.1	9.8088e-07
	AT4G18670	AT4G18670	Leucine-rich repeat (LRR) family protein	2.105	6.66667	14.0333	0.00589204
	AT3G14390	AT3G14390	Pyridoxal-dependent decarboxylase family protein	2.10383	6.1	12.8333	0.00949483
	AT1G17880	BTF3	basic transcription factor 3	2.10356	10.3	21.6667	0.001063
	AT3G63490	EMB3126	Ribosomal protein L1p/L10e family	2.10241	54.0333	113.6	1.01252e-07
	AT3G23810	SAHH2	S-adenosyl-l-homocysteine (SAH) hydrolase 2	2.10229	128.067	269.233	8.71037e-09
	AT2G47940	DEG2	DEGP protease 2	2.10141	11.8333	24.8667	0.00027643
	AT1G31200	PP2-A9	phloem protein 2-A9	2.10127	5.26667	11.0667	0.0200547
	AT5G43970	TOM22-V	translocase of outer membrane 22-V	2.09798	41.1667	86.3667	9.4357e-06
	AT1G56430	NAS4	nicotianamine synthase 4	2.09783	18.4	38.6	2.70752e-06
	AT4G38850	SAUR15	SAUR-like auxin-responsive protein family	2.09452	17.6333	36.9333	0.000153347
	AT3G56940	CRD1	dicarboxylate diiron protein, putative (Crd1)	2.09108	734.9	1536.73	3.04016e-12
	AT5G52540	AT5G52540	keratin-associated protein, putative (DUF819)	2.09091	22.3667	46.7667	3.58978e-07
	AT4G34740	ASE2	GLN phosphoribosyl pyrophosphate amidotransferase 2	2.09059	19.1333	40	3.07047e-05
	AT1G74470	AT1G74470	Pyridine nucleotide-disulfide oxidoreductase family protein	2.09028	948.5	1982.63	2.14364e-11
	AT2G19740	AT2G19740	Ribosomal protein L31e family protein	2.09004	17.4	36.3667	2.84756e-05
	AT1G71720	PDE338	Nucleic acid-binding proteins superfamily	2.08902	11.2333	23.4667	0.000567954
	AT3G53020	STV1	Ribosomal protein L24e family protein	2.08824	21.5333	44.9667	1.73541e-05
	AT5G28500	AT5G28500	rubisco accumulation factor-like protein	2.0869	143.467	299.4	2.13729e-09
	AT2G20690	AT2G20690	lumazine-binding family protein	2.08576	20.6	42.9667	5.39291e-06
	AT1G56045	AT1G56045	Ribosomal protein L41 family	2.08148	22.5	46.8333	1.17499e-05
	AT4G17810	AT4G17810	C2H2 and C2HC zinc fingers superfamily protein	2.08108	18.5	38.5	3.95267e-05
	AT1G08160	AT1G08160	Late embryogenesis abundant (LEA) hydroxyproline-rich glycoprotein family	2.08108	4.93333	10.2667	0.0391929
	AT4G27090	AT4G27090	Ribosomal protein L14	2.07975	5.43333	11.3	0.0176117
	AT1G60000	AT1G60000	RNA-binding (RRM/RBD/RNP motifs) family protein	2.07893	131.333	273.033	2.14748e-09
	AT3G14770	SWEET2	Nodulin MtN3 family protein	2.07865	5.93333	12.3333	0.0109312
	AT1G58290	HEMA1	Glutamyl-tRNA reductase family protein	2.07643	324.933	674.7	3.9035e-13
	AT2G09990	AT2G09990	Ribosomal protein S5 domain 2-like superfamily protein	2.07371	47.9333	99.4	7.63604e-06
	AT4G26530	FBA5	Aldolase superfamily protein	2.07263	107.4	222.6	6.93561e-09
	AT2G38820	AT2G38820	DNA-directed RNA polymerase subunit beta-beta protein, putative (DUF506)	2.06701	6.46667	13.3667	0.0115195
	AT4G20440	smB	small nuclear ribonucleoprotein associated protein B	2.0639	10.4333	21.5333	0.000831286
	AT3G27830	RPL12-A	ribosomal protein L12-A	2.06037	587.5	1210.47	2.77592e-08
	AT3G52500	AT3G52500	Eukaryotic aspartyl protease family protein	2.05973	39.0667	80.4667	3.22714e-09
	AT4G13170	AT4G13170	Ribosomal protein L13 family protein	2.05419	6.76667	13.9	0.00589204
	AT3G60290	AT3G60290	2-oxoglutarate (2OG) and Fe(II)-dependent oxygenase superfamily protein	2.05323	8.76667	18	0.00122756
	AT3G54470	AT3G54470	uridine 5'-monophosphate synthase / UMP synthase (PYRE-F) (UMPS)	2.05263	12.0333	24.7	0.000438679
	AT5G61020	ECT3	evolutionarily conserved C-terminal region 3	2.0483	11.7333	24.0333	0.000578172
	AT4G24830	AT4G24830	arginosuccinate synthase family	2.04603	7.96667	16.3	0.00203221
	AT3G53740	AT3G53740	Ribosomal protein L36e family protein	2.04509	12.5667	25.7	0.000796087
	AT1G08360	AT1G08360	Ribosomal protein L1p/L10e family	2.04116	35.6333	72.7333	2.07273e-06
	AT1G33120	AT1G33120	Ribosomal protein L6 family	2.03836	36.5	74.4	1.30836e-05
	AT4G25080	CHLM	magnesium-protoporphyrin IX methyltransferase	2.03655	213.433	434.667	4.48746e-09
	AT5G13100	AT5G13100	Gap junction beta-4 protein	2.03081	14.0667	28.5667	0.00010328
	AT5G19510	AT5G19510	Translation elongation factor EF1B/ribosomal protein S6 family protein	2.02908	14.9	30.2333	0.000336258
	AT3G14210	ESM1	GDSL-like lipase/acylhydrolase superfamily protein	2.02871	13.9333	28.2667	0.000121933
	AT1G75350	emb2184	Ribosomal protein L31	2.02546	179.4	363.367	1.21079e-06
	AT1G65290	mtACP2	mitochondrial acyl carrier protein 2	2.02439	16.4	33.2	3.28162e-05
	AT3G55330	PPL1	PsbP-like protein 1	2.01923	8.66667	17.5	0.00183897
	AT3G25660	AT3G25660	Amidase family protein	2.01761	17.0333	34.3667	5.86185e-05
	AT5G16250	AT5G16250	transmembrane protein	2.01587	6.3	12.7	0.0132604
	AT5G26200	AT5G26200	Mitochondrial substrate carrier family protein	2.01156	5.76667	11.6	0.021196
	AT4G19100	PAM68	PAM68-like protein (DUF3464)	2.01057	15.7667	31.7	8.20897e-05
	AT5G53490	AT5G53490	Tetratricopeptide repeat (TPR)-like superfamily protein	2.00791	37.9333	76.1667	1.36852e-06
	AT3G58700	AT3G58700	Ribosomal L5P family protein	2.0045	7.4	14.8333	0.00619028
	AT1G12800	AT1G12800	Nucleic acid-binding, OB-fold-like protein	2.00438	30.4667	61.0667	1.26658e-06
	AT5G47930	AT5G47930	Zinc-binding ribosomal protein family protein	2.00427	7.8	15.6333	0.00396029
	AT2G37450	UMAMIT13	nodulin MtN21 /EamA-like transporter family protein	2.00365	9.13333	18.3	0.0013945
	AT2G33180	AT2G33180	hypothetical protein	2.00291	11.4667	22.9667	0.0012871
	AT5G42020	BIP2	Heat shock protein 70 (Hsp 70) family protein	2.0029	34.4333	68.9667	6.69639e-08
	AT3G26520	TIP2	tonoplast intrinsic protein 2	2.00204	882.533	1766.87	5.93923e-08
	AT4G37000	ACD2	accelerated cell death 2 (ACD2)	-2	115	57.5	0.0035782
	AT2G23600	ACL	acetone-cyanohydrin lyase	-2.00145	275.6	137.7	0.000611758
	AT4G28270	RMA2	RING membrane-anchor 2	-2.00201	66.4	33.1667	0.0379061
	AT1G72630	ELF4-L2	ELF4-like 2	-2.00278	24.0333	12	0.0353923
	AT4G29040	RPT2a	regulatory particle AAA-ATPase 2A	-2.00344	77.6	38.7333	0.0192803
	AT4G17880	MYC4	Basic helix-loop-helix (bHLH) DNA-binding family protein	-2.00658	61	30.4	0.0363706
	AT3G11670	DGD1	UDP-Glycosyltransferase superfamily protein	-2.0071	103.633	51.6333	0.0181587
	AT4G15248	BBX30	B-box type zinc finger family protein	-2.00871	53.8333	26.8	0.0479518
	AT4G30530	GGP1	Class I glutamine amidotransferase-like superfamily protein	-2.0149	144.2	71.5667	0.016421
	AT1G50480	THFS	10-formyltetrahydrofolate synthetase	-2.01517	146.1	72.5	0.000778568
	AT5G11840	AT5G11840	YCF36, putative (DUF1230)	-2.01587	55.0333	27.3	0.0405711
	AT5G06320	NHL3	NDR1/HIN1-like 3	-2.01627	326.433	161.9	0.0120831
	AT5G36160	AT5G36160	Tyrosine transaminase family protein	-2.01714	66.7	33.0667	0.0405711
	AT1G74520	HVA22A	HVA22 homologue A	-2.02198	18.4	9.1	0.01919
	AT4G02630	AT4G02630	Protein kinase superfamily protein	-2.0226	62.6333	30.9667	0.0296036
	AT5G48810	CB5-D	cytochrome B5 isoform D	-2.02382	118.933	58.7667	0.00353326
	AT1G65490	AT1G65490	transmembrane protein	-2.02474	122.767	60.6333	0.031236
	AT4G35310	CPK5	calmodulin-domain protein kinase 5	-2.0269	57.7667	28.5	0.0351316
	AT5G65730	XTH6	xyloglucan endotransglucosylase/hydrolase 6	-2.03142	269.367	132.6	0.00464711
	AT2G14910	AT2G14910	MAR-binding filament-like protein	-2.03207	116.167	57.1667	0.00206997
	AT2G27580	AT2G27580	A20/AN1-like zinc finger family protein	-2.03838	61.9667	30.4	0.0296611
	AT2G40475	ASG8	hypothetical protein	-2.03941	74.1667	36.3667	0.0279926
	AT1G75280	AT1G75280	NmrA-like negative transcriptional regulator family protein	-2.04075	116.867	57.2667	0.00533671
	AT5G10930	CIPK5	CBL-interacting protein kinase 5	-2.04414	89.5333	43.8	0.0187683
	AT2G25520	AT2G25520	Drug/metabolite transporter superfamily protein	-2.04665	225.2	110.033	0.000269529
	AT1G21590	AT1G21590	kinase with adenine nucleotide alpha hydrolases-like domain-containing protein	-2.04693	61.0667	29.8333	0.0313674
	AT4G16830	AT4G16830	Hyaluronan / mRNA binding family	-2.05061	67.5333	32.9333	0.0175327
	AT5G11970	AT5G11970	ABC family ABC transporter, putative (DUF3511)	-2.05257	114.533	55.8	0.00437077
	AT1G18740	AT1G18740	ROH1, putative (DUF793)	-2.05587	60.1	29.2333	0.0274057
	AT4G18030	AT4G18030	S-adenosyl-L-methionine-dependent methyltransferases superfamily protein	-2.05592	73.5333	35.7667	0.0164132
	AT3G19010	AT3G19010	2-oxoglutarate (2OG) and Fe(II)-dependent oxygenase superfamily protein	-2.05694	77.0667	37.4667	0.034635
	AT1G26580	AT1G26580	ELM2 domain protein	-2.05714	57.6	28	0.0308959
	AT1G01470	LEA14	Late embryogenesis abundant protein	-2.05784	90.1333	43.8	0.0054638
	AT3G15095	HCF243	Serine/Threonine-kinase pakA-like protein	-2.06244	72.6667	35.2333	0.0189177
	AT1G16180	AT1G16180	Serinc-domain containing serine and sphingolipid biosynthesis protein	-2.06455	65.0333	31.5	0.0193067
	AT2G35860	FLA16	FASCICLIN-like arabinogalactan protein 16 precursor	-2.06713	59.5333	28.8	0.0279432
	AT1G64970	G-TMT	gamma-tocopherol methyltransferase	-2.06737	84.9	41.0667	0.00856052
	AT1G15230	AT1G15230	hypothetical protein	-2.06802	47.6333	23.0333	0.0468002
	AT1G01490	AT1G01490	Heavy metal transport/detoxification superfamily protein	-2.06838	101.833	49.2333	0.00294242
	AT2G17695	AT2G17695	outer envelope protein	-2.07401	85.9333	41.4333	0.0050889
	AT5G52240	MSBP1	membrane steroid binding protein 1	-2.07988	66.8333	32.1333	0.0127791
	AT3G03190	GSTF11	glutathione S-transferase F11	-2.07991	30.3667	14.6	0.0162391
	AT1G07240	UGT71C5	UDP-glucosyl transferase 71C5	-2.08012	45	21.6333	0.0475417
	AT5G24890	AT5G24890	stress response NST1-like protein	-2.08014	59.7	28.7	0.0197122
	AT5G16730	AT5G16730	weak chloroplast movement under blue light protein (DUF827)	-2.08272	75.5333	36.2667	0.0252845
	AT3G01170	AT3G01170	Ribosomal protein L34e superfamily protein	-2.08385	44.7333	21.4667	0.0491693
	AT5G13810	AT5G13810	Glutaredoxin family protein	-2.08446	92.1333	44.2	0.00543983
	AT5G09220	AAP2	amino acid permease 2	-2.08734	86.8333	41.6	0.0142264
	AT5G52060	BAG1	BCL-2-associated athanogene 1	-2.09007	105.967	50.7	0.0024391
	AT2G14750	APK	APS kinase	-2.09838	56.1667	26.7667	0.0244299
	AT2G31820	AT2G31820	Ankyrin repeat family protein	-2.10062	45.2333	21.5333	0.0410301
	AT4G05150	AT4G05150	Octicosapeptide/Phox/Bem1p family protein	-2.10156	44.8333	21.3333	0.0465699
	AT5G39570	AT5G39570	transmembrane protein	-2.10371	355.667	169.067	2.19421e-05
	AT5G08590	SNRK2.1	SNF1-related protein kinase 2.1	-2.10512	26.0333	12.3667	0.0171526
	AT4G22690	CYP706A1	cytochrome P450, family 706, subfamily A, polypeptide 1	-2.10547	511.067	242.733	0.00215264
	AT4G26130	AT4G26130	cotton fiber protein	-2.11372	110.9	52.4667	0.00169375
	AT1G64900	CYP89A2	cytochrome P450, family 89, subfamily A, polypeptide 2	-2.11482	173.133	81.8667	0.00601517
	AT1G13110	CYP71B7	cytochrome P450, family 71 subfamily B, polypeptide 7	-2.11692	194.333	91.8	0.00233884
	AT1G30260	AT1G30260	galactosyltransferase family protein	-2.11775	80.3333	37.9333	0.00465832
	AT3G60690	AT3G60690	SAUR-like auxin-responsive protein family	-2.12176	54.6	25.7333	0.0196517
	AT5G20050	AT5G20050	Protein kinase superfamily protein	-2.13342	54.9	25.7333	0.0181887
	AT2G36320	AT2G36320	A20/AN1-like zinc finger family protein	-2.13586	77.0333	36.0667	0.00665552
	AT1G55450	AT1G55450	S-adenosyl-L-methionine-dependent methyltransferases superfamily protein	-2.13711	113.267	53	0.016314
	AT1G59870	PEN3	ABC-2 and Plant PDR ABC-type transporter family protein	-2.1454	289.7	135.033	0.0246882
	AT4G00030	AT4G00030	Plastid-lipid associated protein PAP / fibrillin family protein	-2.14771	42.1667	19.6333	0.0383369
	AT3G52060	AT3G52060	core-2/I-branching beta-1,6-N-acetylglucosaminyltransferase family protein	-2.14797	60	27.9333	0.0122884
	AT1G66890	AT1G66890	50S ribosomal-like protein	-2.14894	43.7667	20.3667	0.0444082
	AT1G21440	AT1G21440	Phosphoenolpyruvate carboxylase family protein	-2.15168	53.4333	24.8333	0.0222953
	AT1G01240	AT1G01240	transmembrane protein	-2.15455	55.3	25.6667	0.0195775
	AT5G53560	CB5-E	cytochrome B5 isoform E	-2.15511	82.9	38.4667	0.00255751
	AT1G73030	VPS46.2	SNF7 family protein	-2.15546	99.3667	46.1	0.00118558
	AT5G66040	STR16	sulfurtransferase protein 16	-2.15987	45.9333	21.2667	0.0293817
	AT5G25560	AT5G25560	CHY-type/CTCHY-type/RING-type Zinc finger protein	-2.16208	47.1333	21.8	0.026807
	AT1G20650	ASG5	Protein kinase superfamily protein	-2.16743	47.4667	21.9	0.0377625
	AT1G29400	ML5	MEI2-like protein 5	-2.17405	45.8	21.0667	0.0283412
	AT5G25840	AT5G25840	DUF1677 family protein (DUF1677)	-2.17445	82.2667	37.8333	0.00253604
	AT2G46080	BPS2	BPS1-like protein	-2.17568	64.4	29.6	0.00952978
	AT2G23340	DEAR3	DREB and EAR motif protein 3	-2.17638	44.8333	20.6	0.032266
	AT1G06400	ARA-2	Ras-related small GTP-binding family protein	-2.17712	39.3333	18.0667	0.0391929
	AT5G48620	AT5G48620	Disease resistance protein (CC-NBS-LRR class) family	-2.17784	56.3333	25.8667	0.010181
	AT5G59730	EXO70H7	exocyst subunit exo70 family protein H7	-2.17976	89.7333	41.1667	0.00164852
	AT2G47710	AT2G47710	Adenine nucleotide alpha hydrolases-like superfamily protein	-2.18008	75.8667	34.8	0.00650851
	AT1G07530	SCL14	SCARECROW-like 14	-2.18011	38.7333	17.7667	0.0454565
	AT1G02816	AT1G02816	pectinesterase (Protein of unknown function, DUF538)	-2.18053	46.3	21.2333	0.0283012
	AT2G02360	PP2-B10	phloem protein 2-B10	-2.1823	41.1	18.8333	0.0351376
	AT1G51200	AT1G51200	A20/AN1-like zinc finger family protein	-2.18891	246.033	112.4	2.25224e-06
	AT2G32800	AP4.3A	protein kinase family protein	-2.19016	44.5333	20.3333	0.0290535
	AT2G35680	AT2G35680	Phosphotyrosine protein phosphatases superfamily protein	-2.19514	99.3667	45.2667	0.000620035
	AT1G07590	AT1G07590	Tetratricopeptide repeat (TPR)-like superfamily protein	-2.20047	311	141.333	6.24848e-05
	AT5G24610	AT5G24610	cyclic AMP-responsive element-binding protein	-2.20281	47.0667	21.3667	0.0189738
	AT1G07720	KCS3	3-ketoacyl-CoA synthase 3	-2.20406	177.133	80.3667	0.00012105
	AT1G71130	CRF8	Integrase-type DNA-binding superfamily protein	-2.20498	50.2	22.7667	0.0138438
	AT1G53910	RAP2.12	related to AP2 12	-2.20522	98.5	44.6667	0.00231224
	AT4G21740	AT4G21740	transmembrane protein	-2.20685	51.5667	23.3667	0.0159182
	AT3G45600	TET3	tetraspanin3	-2.20736	44	19.9333	0.0215109
	AT1G44810	AT1G44810	DNA-binding storekeeper protein-related transcriptional regulator	-2.2129	45.7333	20.6667	0.0198047
	AT4G10770	OPT7	oligopeptide transporter 7	-2.21348	45.9667	20.7667	0.0201113
	AT2G26600	AT2G26600	Glycosyl hydrolase superfamily protein	-2.21443	35.8	16.1667	0.0453126
	AT2G14878	AT2G14878		-2.21754	63.2	28.5	0.0223199
	AT5G50160	FRO8	ferric reduction oxidase 8	-2.21811	40	18.0333	0.0319762
	AT3G50830	COR413-PM2	cold-regulated 413-plasma membrane 2	-2.21955	46.1667	20.8	0.0166329
	AT1G64710	AT1G64710	GroES-like zinc-binding alcohol dehydrogenase family protein	-2.22312	36.5333	16.4333	0.0429834
	AT3G50060	MYB77	myb domain protein 77	-2.22491	42.8667	19.2667	0.0313564
	AT5G20280	SPS1F	sucrose phosphate synthase 1F	-2.22496	45.1667	20.3	0.0198445
	AT4G35320	AT4G35320	hypothetical protein	-2.2254	70.1	31.5	0.0220994
	AT1G65980	TPX1	thioredoxin-dependent peroxidase 1	-2.22751	70.1667	31.5	0.00298439
	AT1G28600	AT1G28600	GDSL-like Lipase/Acylhydrolase superfamily protein	-2.23201	59.9667	26.8667	0.00588026
	AT4G37470	KAI2	alpha/beta-Hydrolases superfamily protein	-2.23503	67.2	30.0667	0.00330766
	AT4G02715	AT4G02715	flocculation FLO11-like protein	-2.23514	82.7	37	0.00149706
	AT5G41400	AT5G41400	RING/U-box superfamily protein	-2.24183	68.6	30.6	0.00810126
	AT4G08980	FBW2	F-BOX WITH WD-40 2	-2.24851	62.7333	27.9	0.00605082
	AT3G10420	SPD1	P-loop containing nucleoside triphosphate hydrolases superfamily protein	-2.25176	138.633	61.5667	0.000898611
	AT3G63310	BIL4	Bax inhibitor-1 family protein	-2.25974	34.8	15.4	0.046686
	AT3G25140	QUA1	Nucleotide-diphospho-sugar transferases superfamily protein	-2.26052	103.833	45.9333	0.000275869
	AT1G27130	GSTU13	glutathione S-transferase tau 13	-2.26152	60.5333	26.7667	0.00374089
	AT2G28890	PLL4	poltergeist like 4	-2.26204	39.1333	17.3	0.0281108
	AT3G26450	AT3G26450	Polyketide cyclase/dehydrase and lipid transport superfamily protein	-2.26287	165.567	73.1667	1.36946e-05
	AT1G07000	EXO70B2	exocyst subunit exo70 family protein B2	-2.26316	54.4667	24.0667	0.0193488
	AT3G52800	AT3G52800	A20/AN1-like zinc finger family protein	-2.26491	183.533	81.0333	3.04067e-05
	AT2G46440	CNGC11	cyclic nucleotide-gated channels	-2.27357	73.9667	32.5333	0.0105795
	AT3G23840	AT3G23840	HXXXD-type acyl-transferase family protein	-2.27872	35.7	15.6667	0.0391066
	AT2G04795	AT2G04795	hypothetical protein	-2.27928	33.7333	14.8	0.0421661
	AT5G24735	AT5G24735		-2.27933	68	29.8333	0.00221723
	AT2G35940	BLH1	BEL1-like homeodomain 1	-2.27988	102.367	44.9	0.00210716
	AT4G35300	TMT2	tonoplast monosaccharide transporter2	-2.28009	34.7333	15.2333	0.0394245
	AT1G49032	AT1G49032	hypothetical protein	-2.28167	45.6333	20	0.0265749
	AT1G65960	GAD2	glutamate decarboxylase 2	-2.28261	136.5	59.8	2.41334e-05
	AT1G19700	BEL10	BEL1-like homeodomain 10	-2.28834	37.3	16.3	0.0306694
	AT1G50570	AT1G50570	Calcium-dependent lipid-binding (CaLB domain) family protein	-2.28947	49.3	21.5333	0.0106872
	AT3G51730	AT3G51730	saposin B domain-containing protein	-2.29294	57.4	25.0333	0.00422781
	AT3G43230	AT3G43230	RING/FYVE/PHD-type zinc finger family protein	-2.29602	40.3333	17.5667	0.0198028
	AT5G62680	GTR2	Major facilitator superfamily protein	-2.29682	65	28.3	0.00355144
	AT5G44070	CAD1	phytochelatin synthase 1 (PCS1)	-2.29682	43.3333	18.8667	0.0227825
	AT4G14430	IBR10	indole-3-butyric acid response 10	-2.29768	42.9667	18.7	0.0140205
	AT1G11090	AT1G11090	alpha/beta-Hydrolases superfamily protein	-2.3038	36.4	15.8	0.023936
	AT1G20510	OPCL1	OPC-8:0 CoA ligase1	-2.3039	45.2333	19.6333	0.0203764
	AT3G51000	AT3G51000	alpha/beta-Hydrolases superfamily protein	-2.31135	71.2667	30.8333	0.00169375
	AT5G24210	AT5G24210	alpha/beta-Hydrolases superfamily protein	-2.31136	164.8	71.3	0.000434837
	AT1G77930	AT1G77930	Chaperone DnaJ-domain superfamily protein	-2.31573	67.2333	29.0333	0.00148619
	AT3G17800	AT3G17800	alanine-tRNA ligase, putative (DUF760)	-2.31609	137.267	59.2667	0.000316159
	AT3G19290	ABF4	ABRE binding factor 4	-2.31818	18.7	8.06667	0.00227094
	AT1G27770	ACA1	autoinhibited Ca2 -ATPase 1	-2.32188	42.8	18.4333	0.0278798
	AT4G39090	RD19	Papain family cysteine protease	-2.32478	169.167	72.7667	6.90994e-05
	AT5G11650	AT5G11650	alpha/beta-Hydrolases superfamily protein	-2.32829	35.9333	15.4333	0.0244299
	AT2G05940	RIPK	Protein kinase superfamily protein	-2.33062	47.7	20.4667	0.00765428
	AT3G21560	UGT84A2	UDP-Glycosyltransferase superfamily protein	-2.3311	46.4667	19.9333	0.0140798
	AT3G56880	AT3G56880	VQ motif-containing protein	-2.3321	105.1	45.0667	0.000584409
	AT1G75410	BLH3	BEL1-like homeodomain 3	-2.33229	74.6333	32	0.000718186
	AT4G11570	AT4G11570	Haloacid dehalogenase-like hydrolase (HAD) superfamily protein	-2.33232	586.267	251.367	4.32578e-08
	AT1G25560	TEM1	AP2/B3 transcription factor family protein	-2.33573	130.1	55.7	0.00273561
	AT3G02020	AK3	aspartate kinase 3	-2.33684	37	15.8333	0.0281108
	AT3G12580	HSP70	heat shock protein 70	-2.34247	39.9	17.0333	0.0195083
	AT2G29320	AT2G29320	NAD(P)-binding Rossmann-fold superfamily protein	-2.34307	32.1	13.7	0.038148
	AT3G51890	AT3G51890	Clathrin light chain protein	-2.34382	37.2667	15.9	0.0195559
	AT5G14565	MIR398C		-2.34568	31.6667	13.5	0.0464165
	AT5G13200	AT5G13200	GRAM domain family protein	-2.34577	31.4333	13.4	0.0459181
	AT5G07690	MYB29	myb domain protein 29	-2.34821	43.8333	18.6667	0.0109601
	AT3G60590	AT3G60590	cytochrome P450 family protein	-2.35434	46.0667	19.5667	0.006148
	AT2G19310	AT2G19310	HSP20-like chaperones superfamily protein	-2.35543	222.667	94.5333	8.88454e-07
	AT3G46600	AT3G46600	GRAS family transcription factor	-2.3605	75.3	31.9	0.00186275
	AT3G18690	MKS1	MAP kinase substrate 1	-2.36207	31.9667	13.5333	0.029806
	AT2G44490	PEN2	Glycosyl hydrolase superfamily protein	-2.36259	75.3667	31.9	0.000885168
	AT3G01472			-2.36842	33	13.9333	0.0323057
	AT1G13930	AT1G13930	oleosin-B3-like protein	-2.36931	493.133	208.133	1.54725e-11
	AT1G80940	AT1G80940	Snf1 kinase interactor-like protein	-2.3736	28.1667	11.8667	0.0489542
	AT3G54620	BZIP25	basic leucine zipper 25	-2.3753	33.3333	14.0333	0.0260767
	AT1G72910	AT1G72910	Toll-Interleukin-Resistance (TIR) domain-containing protein	-2.38207	611	256.5	0.000155282
	AT5G66250	AT5G66250	kinectin-like protein	-2.38351	38.5333	16.1667	0.013533
	AT4G19660	NPR4	NPR1-like protein 4	-2.38717	33.5	14.0333	0.022382
	AT5G23280	AT5G23280	TCP family transcription factor	-2.38836	91.6333	38.3667	0.00102906
	AT1G52870	AT1G52870	Peroxisomal membrane 22 kDa (Mpv17/PMP22) family protein	-2.39214	247.667	103.533	9.22976e-06
	AT1G54090	EXO70D2	exocyst subunit exo70 family protein D2	-2.39416	54.6667	22.8333	0.00257094
	AT1G11310	MLO2	Seven transmembrane MLO family protein	-2.3943	47.5667	19.8667	0.00541138
	AT5G53880	AT5G53880	hypothetical protein	-2.39972	114.867	47.8667	0.000150899
	AT5G66675	AT5G66675	transmembrane protein, putative (DUF677)	-2.40354	45.2667	18.8333	0.00625784
	AT1G72510	AT1G72510	DUF1677 family protein (DUF1677)	-2.40448	135.933	56.5333	1.91963e-05
	AT5G53130	CNGC1	cyclic nucleotide gated channel 1	-2.40524	39.7667	16.5333	0.0109869
	AT2G19570	CDA1	cytidine deaminase 1	-2.40859	50.5	20.9667	0.0030495
	AT5G25140	CYP71B13	cytochrome P450, family 71, subfamily B, polypeptide 13	-2.40915	63.2	26.2333	0.0012136
	AT2G46430	CNGC3	cyclic nucleotide gated channel 3	-2.41165	82.8	34.3333	0.0029273
	AT4G21580	AT4G21580	oxidoreductase, zinc-binding dehydrogenase family protein	-2.41446	33.4	13.8333	0.0173452
	AT5G14970	AT5G14970	seed maturation-like protein	-2.41998	170.367	70.4	1.19452e-06
	AT1G47128	RD21A	Granulin repeat cysteine protease family protein	-2.42679	473.467	195.1	1.22305e-07
	AT2G26190	AT2G26190	calmodulin-binding family protein	-2.42739	49.0333	20.2	0.00944356
	AT3G22550	AT3G22550	NAD(P)H-quinone oxidoreductase subunit, putative (DUF581)	-2.43353	28.0667	11.5333	0.0374125
	AT5G58930	AT5G58930	hypothetical protein (DUF740)	-2.43463	68.9	28.3	0.000494485
	AT5G65910	AT5G65910	BSD domain-containing protein	-2.43465	53.4	21.9333	0.00224968
	AT3G25570	AT3G25570	Adenosylmethionine decarboxylase family protein	-2.43939	42.9333	17.6	0.00664977
	AT2G21970	SEP2	stress enhanced protein 2	-2.4434	320.167	131.033	8.28783e-07
	AT4G38932	AT4G38932	Natural antisense transcript overlaps with AT4G38930	-2.44526	134	54.8	5.373e-06
	AT5G46760	MYC3	Basic helix-loop-helix (bHLH) DNA-binding family protein	-2.44886	86.2	35.2	0.000169571
	AT2G34655	AT2G34655	hypothetical protein	-2.44959	29.9667	12.2333	0.0243418
	AT1G25275	AT1G25275	thionin-like protein	-2.45098	58.3333	23.8	0.0135471
	AT3G15210	ERF4	ethylene responsive element binding factor 4	-2.45175	111.8	45.6	0.00047015
	AT3G11110	AT3G11110	RING/U-box superfamily protein	-2.45473	80.4333	32.7667	0.000168849
	AT4G13530	AT4G13530	transmembrane protein	-2.45484	77	31.3667	0.00016692
	AT2G28720	AT2G28720	Histone superfamily protein	-2.45705	151.6	61.7	8.52442e-05
	AT2G46100	AT2G46100	Nuclear transport factor 2 (NTF2) family protein	-2.45743	124.1	50.5	4.31215e-06
	AT1G15400	AT1G15400	hypothetical protein	-2.45862	82.2	33.4333	8.75987e-05
	AT4G08850	AT4G08850	Leucine-rich repeat receptor-like protein kinase family protein	-2.46261	171.233	69.5333	0.0041174
	AT1G31130	AT1G31130	polyadenylate-binding protein 1-B-binding protein	-2.46308	187.933	76.3	8.66527e-06
	AT3G09830	AT3G09830	Protein kinase superfamily protein	-2.46488	39.7667	16.1333	0.0111187
	AT3G61210	AT3G61210	S-adenosyl-L-methionine-dependent methyltransferases superfamily protein	-2.46883	162.367	65.7667	6.29564e-07
	AT3G23920	BAM1	beta-amylase 1	-2.47349	111.967	45.2667	1.62913e-05
	AT3G26600	ARO4	armadillo repeat only 4	-2.47459	76.3	30.8333	0.000568735
	AT5G47910	RBOHD	respiratory burst oxidase homologue D	-2.47519	43.2333	17.4667	0.00587813
	AT1G21050	AT1G21050	MIZU-KUSSEI-like protein (Protein of unknown function, DUF617)	-2.47545	36.9667	14.9333	0.00897935
	AT3G44260	CAF1a	Polynucleotidyl transferase, ribonuclease H-like superfamily protein	-2.47821	66.3333	26.7667	0.000711687
	AT5G57050	ABI2	Protein phosphatase 2C family protein	-2.48095	17.3667	7	0.0414055
	AT4G11300	AT4G11300	ROH1, putative (DUF793)	-2.48266	28.6333	11.5333	0.0239602
	AT2G29420	GSTU7	glutathione S-transferase tau 7	-2.48701	73.3667	29.5	0.000372179
	AT5G42090	AT5G42090	Lung seven transmembrane receptor family protein	-2.4953	177	70.9333	1.5873e-07
	AT1G30530	UGT78D1	UDP-glucosyl transferase 78D1	-2.49611	117.567	47.1	0.000161074
	AT3G19710	BCAT4	branched-chain aminotransferase4	-2.49741	32.1333	12.8667	0.0153486
	AT3G50740	UGT72E1	UDP-glucosyl transferase 72E1	-2.49917	100.633	40.2667	0.000498595
	AT3G49800	AT3G49800	BSD domain-containing protein	-2.49928	57.9	23.1667	0.000903535
	AT1G73600	AT1G73600	S-adenosyl-L-methionine-dependent methyltransferases superfamily protein	-2.50141	207.533	82.9667	0.0126261
	AT5G12890	AT5G12890	UDP-Glycosyltransferase superfamily protein	-2.50142	58.5333	23.4	0.00118806
	AT2G46620	AT2G46620	P-loop containing nucleoside triphosphate hydrolases superfamily protein	-2.50289	28.8667	11.5333	0.0259199
	AT5G60640	PDIL1-4	PDI-like 1-4	-2.50571	29.2333	11.6667	0.0190146
	AT1G19770	PUP14	purine permease 14	-2.50627	199.833	79.7333	3.52462e-08
	AT1G56150	AT1G56150	SAUR-like auxin-responsive protein family	-2.50716	70.0333	27.9333	0.0021358
	AT5G26210	AL4	alfin-like 4	-2.50735	22.7333	9.06667	0.0470153
	AT5G07220	BAG3	BCL-2-associated athanogene 3	-2.51303	93.2333	37.1	2.48017e-05
	AT1G67860	AT1G67860	transmembrane protein	-2.5156	448.867	178.433	0.000110248
	AT5G17190	AT5G17190	B-cell receptor-associated-like protein	-2.51807	76.6333	30.4333	0.000118441
	AT3G56400	WRKY70	WRKY DNA-binding protein 70	-2.51814	180.467	71.6667	0.0161917
	AT2G22430	HB6	homeobox protein 6	-2.51955	356.6	141.533	4.04695e-08
	AT1G78460	AT1G78460	SOUL heme-binding family protein	-2.52013	52.1667	20.7	0.00204975
	AT3G03020	AT3G03020	hypothetical protein	-2.52077	52.6	20.8667	0.0014048
	AT3G46620	RDUF1	zinc finger (C3HC4-type RING finger) family protein	-2.52236	47	18.6333	0.00290724
	AT3G19553	PUT5	Amino acid permease family protein	-2.52457	73.6333	29.1667	0.000133375
	AT1G03730	AT1G03730	pyrroline-5-carboxylate reductase	-2.52529	21.6333	8.56667	0.0442515
	AT2G41100	TCH3	Calcium-binding EF hand family protein	-2.52716	215.567	85.3	0.00678584
	AT3G25600	AT3G25600	Calcium-binding EF-hand family protein	-2.52916	39.0333	15.4333	0.00643993
	AT1G61260	AT1G61260	cotton fiber (DUF761)	-2.53191	23.8	9.4	0.0394338
	AT3G08870	AT3G08870	Concanavalin A-like lectin protein kinase family protein	-2.53277	39.9333	15.7667	0.00810511
	AT1G48300	DGAT3	diacylglycerol acyltransferase	-2.53451	359.9	142	0.000889059
	AT2G30440	TPP	thylakoid processing peptide	-2.53697	122.367	48.2333	6.18292e-06
	AT5G66820	AT5G66820	transmembrane protein	-2.53865	33.9333	13.3667	0.0114973
	AT3G57530	CPK32	calcium-dependent protein kinase 32	-2.54027	25.2333	9.93333	0.0320048
	AT5G57900	SKIP1	SKP1 interacting partner 1	-2.54038	44.0333	17.3333	0.00318871
	AT2G23980	CNGC6	cyclic nucleotide-gated channel 6	-2.54068	32.2667	12.7	0.0127509
	AT4G23880	AT4G23880	hypothetical protein	-2.5418	27.3667	10.7667	0.0227825
	AT1G78270	UGT85A4	UDP-glucosyl transferase 85A4	-2.54317	47.1333	18.5333	0.00193994
	AT2G26530	AR781	AR781, pheromone receptor-like protein (DUF1645)	-2.54407	27.9	10.9667	0.0326811
	AT5G37600	GSR 1	hypothetical protein	-2.5461	35.9	14.1	0.0160939
	AT5G56140	AT5G56140	RNA-binding KH domain-containing protein	-2.54743	31.3333	12.3	0.0124624
	AT2G40000	HSPRO2	ortholog of sugar beet HS1 PRO-1 2	-2.54808	88.3333	34.6667	0.000132478
	AT5G15850	COL1	CONSTANS-like 1	-2.54825	19.3667	7.6	0.0494436
	AT4G38550	AT4G38550	phospholipase-like protein (PEARLI 4) family protein	-2.55039	97	38.0333	0.00255215
	AT1G26440	UPS5	ureide permease 5	-2.55137	24.8333	9.73333	0.0287262
	AT1G19960	AT1G19960	transcription factor	-2.55296	517.4	202.667	1.19843e-05
	AT2G39570	ACR9	ACT domain-containing protein	-2.55326	24.7667	9.7	0.0381832
	AT3G50470	HR3	homolog of RPW8 3	-2.55593	50.2667	19.6667	0.0216317
	AT1G75380	BBD1	bifunctional nuclease in basal defense response 1	-2.55781	109.133	42.6667	0.00120117
	AT4G34630	AT4G34630	prostatic spermine-binding-like protein	-2.55794	270.033	105.567	2.03796e-05
	AT2G38740	AT2G38740	Haloacid dehalogenase-like hydrolase (HAD) superfamily protein	-2.55876	79.8333	31.2	7.77693e-05
	AT5G35490	MRU1	mto 1 responding up 1	-2.56117	175.867	68.6667	2.68462e-05
	AT4G26080	ABI1	Protein phosphatase 2C family protein	-2.56269	55.8667	21.8	0.000623405
	AT3G14067	AT3G14067	Subtilase family protein	-2.56467	381.367	148.7	2.55391e-05
	AT1G14200	AT1G14200	RING/U-box superfamily protein	-2.56735	83.8667	32.6667	2.09107e-05
	AT3G04090	SIP1A	small and basic intrinsic protein 1A	-2.56767	45.5333	17.7333	0.00206997
	AT1G78130	UNE2	Major facilitator superfamily protein	-2.5687	22.4333	8.73333	0.0432673
	AT4G02640	BZO2H1	bZIP transcription factor family protein	-2.57221	31.4667	12.2333	0.013383
	AT3G59210	AT3G59210	F-box/RNI-like superfamily protein	-2.57384	40.6667	15.8	0.00312877
	AT2G23810	TET8	tetraspanin8	-2.58221	76.4333	29.6	0.000346157
	AT3G14720	MPK19	MAP kinase 19	-2.58442	19.9	7.7	0.0472482
	AT2G15960	AT2G15960	stress-induced protein	-2.58706	73.3	28.3333	0.000697585
	AT2G03730	ACR5	ACT domain repeat 5	-2.5874	54.7667	21.1667	0.0018448
	AT1G22930	AT1G22930	T-complex protein 11	-2.58901	105.2	40.6333	6.90993e-05
	AT5G62020	HSFB2A	heat shock transcription factor B2A	-2.58955	23.1333	8.93333	0.0383369
	AT4G14400	ACD6	ankyrin repeat family protein	-2.59396	712.733	274.767	0.000306682
	AT1G69252	AT1G69252		-2.59648	226.5	87.2333	3.37998e-09
	AT4G04630	AT4G04630	senescence regulator (Protein of unknown function, DUF584)	-2.59649	19.7333	7.6	0.0448632
	AT4G00040	AT4G00040	Chalcone and stilbene synthase family protein	-2.5974	40	15.4	0.00320225
	AT1G23130	AT1G23130	Polyketide cyclase/dehydrase and lipid transport superfamily protein	-2.59807	1416.47	545.2	1.2541e-07
	AT1G01720	ATAF1	NAC (No Apical Meristem) domain transcriptional regulator superfamily protein	-2.59876	55.7	21.4333	0.000477366
	AT1G13260	RAV1	related to ABI3/VP1 1	-2.59896	100.233	38.5667	1.50755e-05
	AT2G43540	AT2G43540	transmembrane protein	-2.60143	36.3333	13.9667	0.00521915
	AT5G55860	AT5G55860	weak chloroplast movement under blue light protein (DUF827)	-2.60167	31.1333	11.9667	0.0102104
	AT3G11410	PP2CA	protein phosphatase 2CA	-2.60475	98.6333	37.8667	1.56096e-05
	AT2G41430	ERD15	dehydration-induced protein (ERD15)	-2.60482	345.833	132.767	9.46607e-08
	AT1G23440	AT1G23440	Peptidase C15, pyroglutamyl peptidase I-like protein	-2.60656	21.2	8.13333	0.0370546
	AT3G17810	PYD1	pyrimidine 1	-2.60678	25.6333	9.83333	0.025761
	AT1G55110	IDD7	indeterminate(ID)-domain 7	-2.60797	26.1667	10.0333	0.0208987
	AT3G23000	CIPK7	CBL-interacting protein kinase 7	-2.60848	405.967	155.633	7.64507e-09
	AT2G29670	AT2G29670	Tetratricopeptide repeat (TPR)-like superfamily protein	-2.61785	100.7	38.4667	1.16931e-05
	AT1G22985	CRF7	Integrase-type DNA-binding superfamily protein	-2.61792	18.5	7.06667	0.0423813
	AT4G22240	AT4G22240	Plastid-lipid associated protein PAP / fibrillin family protein	-2.61809	431.2	164.7	4.14357e-11
	AT4G15530	PPDK	pyruvate orthophosphate dikinase	-2.61894	37.8	14.4333	0.0128655
	AT5G22290	NAC089	NAC domain containing protein 89	-2.61988	14.9333	5.7	0.0218559
	AT1G26670	VTI1B	Vesicle transport v-SNARE family protein	-2.62191	24.7333	9.43333	0.0278798
	AT1G72770	HAB1	HYPERSENSITIVE TO ABA1	-2.62885	45.5667	17.3333	0.00170706
	AT4G02340	AT4G02340	alpha/beta-Hydrolases superfamily protein	-2.63158	28.3333	10.7667	0.0144482
	AT5G66490	AT5G66490	hypothetical protein	-2.63373	96.8333	36.7667	3.11741e-06
	AT5G27320	GID1C	alpha/beta-Hydrolases superfamily protein	-2.63399	26.8667	10.2	0.0178922
	AT1G13210	ACA.l	autoinhibited Ca2 /ATPase II	-2.63497	28.6333	10.8667	0.015834
	AT1G17550	HAB2	homology to ABI2	-2.63501	64.7333	24.5667	0.000150423
	AT4G17340	TIP2;2	tonoplast intrinsic protein 2;2	-2.63522	425.5	161.467	2.78146e-05
	AT3G15353	MT3	metallothionein 3	-2.63622	572.5	217.167	8.01025e-06
	AT5G59130	AT5G59130	Subtilase family protein	-2.64082	21.5667	8.16667	0.0308208
	AT4G01610	AT4G01610	Cysteine proteinases superfamily protein	-2.64091	19.3667	7.33333	0.0367769
	AT1G66410	CAM4	calmodulin 4	-2.64536	70.3667	26.6	8.86611e-05
	AT5G09620	AT5G09620	Octicosapeptide/Phox/Bem1p family protein	-2.6461	97.2	36.7333	3.17949e-06
	AT3G47090	AT3G47090	Leucine-rich repeat protein kinase family protein	-2.64789	18.8	7.1	0.0326811
	AT1G78070	AT1G78070	Transducin/WD40 repeat-like superfamily protein	-2.64848	29.1333	11	0.0139645
	AT5G57685	GDU3	glutamine dumper 3	-2.65	17.6667	6.66667	0.0493768
	AT5G04170	AT5G04170	Calcium-binding EF-hand family protein	-2.65018	25	9.43333	0.0204179
	AT4G16210	ECHIA	enoyl-CoA hydratase/isomerase A	-2.65333	33.1667	12.5	0.00650851
	AT2G25250	AT2G25250	serine/arginine repetitive matrix-like protein	-2.65418	61.4	23.1333	0.000136207
	AT2G32290	BAM6	beta-amylase 6	-2.65471	19.7333	7.43333	0.0417705
	AT5G27280	AT5G27280	Zim17-type zinc finger protein	-2.65939	40.6	15.2667	0.00224968
	AT1G04350	AT1G04350	2-oxoglutarate (2OG) and Fe(II)-dependent oxygenase superfamily protein	-2.65943	236.867	89.0667	1.35404e-08
	AT4G38060	AT4G38060	hypothetical protein	-2.6615	40.1	15.0667	0.00224926
	AT3G26100	AT3G26100	Regulator of chromosome condensation (RCC1) family protein	-2.66272	45	16.9	0.00104656
	AT5G42825	AT5G42825	hypothetical protein	-2.66323	129.167	48.5	1.07376e-06
	AT2G23840	AT2G23840	HNH endonuclease	-2.6641	34.6333	13	0.00480591
	AT5G64370	BETA-UP	beta-ureidopropionase	-2.66468	44.7667	16.8	0.00146354
	AT4G19170	NCED4	nine-cis-epoxycarotenoid dioxygenase 4	-2.66599	1144.6	429.333	4.95198e-07
	AT3G46110	AT3G46110	UPSTREAM OF FLC-like protein (DUF966)	-2.66667	30.9333	11.6	0.00873238
	AT3G12740	ALIS1	ALA-interacting subunit 1	-2.66755	33.4333	12.5333	0.00601836
	AT5G66420	AT5G66420	TIM-barrel signal transduction protein	-2.67308	27.8	10.4	0.0136114
	AT3G56950	SIP2;1	small and basic intrinsic protein 2;1	-2.67411	39.9333	14.9333	0.00257094
	AT2G35760	AT2G35760	Uncharacterized protein family (UPF0497)	-2.67667	53.5333	20	0.000293423
	AT1G03290	AT1G03290	ELKS/Rab6-interacting/CAST family protein	-2.67961	27.6	10.3	0.0126109
	AT4G28240	AT4G28240	Wound-responsive family protein	-2.68063	313.633	117	4.99315e-06
	AT5G61010	EXO70E2	exocyst subunit exo70 family protein E2	-2.68077	97.1333	36.2333	8.20897e-05
	AT4G03030	AT4G03030	Galactose oxidase/kelch repeat superfamily protein	-2.68135	95.3667	35.5667	1.2465e-05
	AT5G67160	EPS1	HXXXD-type acyl-transferase family protein	-2.68145	22.1667	8.26667	0.027736
	AT1G03970	GBF4	G-box binding factor 4	-2.6815	64.2667	23.9667	8.86554e-05
	AT3G04210	AT3G04210	Disease resistance protein (TIR-NBS class)	-2.68461	510.433	190.133	0.000369773
	AT3G05200	ATL6	RING/U-box superfamily protein	-2.68762	47.0333	17.5	0.000638515
	AT3G58070	GIS	C2H2 and C2HC zinc fingers superfamily protein	-2.69	17.9333	6.66667	0.0493768
	AT2G28940	AT2G28940	Protein kinase superfamily protein	-2.69128	40.1	14.9	0.00227559
	AT2G26440	AT2G26440	Plant invertase/pectin methylesterase inhibitor superfamily	-2.69453	59.1	21.9333	0.0082752
	AT5G22630	ADT5	arogenate dehydratase 5	-2.69753	29.1333	10.8	0.00972612
	AT1G21250	WAK1	cell wall-associated kinase	-2.69846	426.267	157.967	0.00486914
	AT1G56700	AT1G56700	Peptidase C15, pyroglutamyl peptidase I-like protein	-2.7027	23.3333	8.63333	0.0218695
	AT5G20230	BCB	blue-copper-binding protein	-2.70432	27.1333	10.0333	0.0411969
	AT5G02560	HTA12	histone H2A 12	-2.70531	18.6667	6.9	0.0423813
	AT5G05110	AT5G05110	Cystatin/monellin family protein	-2.7109	19.0667	7.03333	0.0470954
	AT5G16370	AAE5	acyl activating enzyme 5	-2.71237	33.6333	12.4	0.00380656
	AT3G53402			-2.71287	18.2667	6.73333	0.0377635
	AT4G18930	AT4G18930	RNA ligase/cyclic nucleotide phosphodiesterase family protein	-2.71486	22.5333	8.3	0.0218278
	AT4G14020	AT4G14020	Rapid alkalinization factor (RALF) family protein	-2.72061	212.933	78.2667	6.18408e-09
	AT2G46370	JAR1	Auxin-responsive GH3 family protein	-2.72504	59.1333	21.7	0.000138294
	AT4G14900	AT4G14900	FRIGIDA-like protein	-2.73026	27.6667	10.1333	0.0128457
	AT4G20260	PCAP1	plasma-membrane associated cation-binding protein 1	-2.73205	84.9667	31.1	2.96478e-05
	AT1G64330	AT1G64330	myosin heavy chain-like protein	-2.73244	27.2333	9.96667	0.0109459
	AT5G59550	RDUF2	zinc finger (C3HC4-type RING finger) family protein	-2.73438	29.1667	10.6667	0.00967815
	AT4G23630	BTI1	VIRB2-interacting protein 1	-2.7359	97.0333	35.4667	1.17832e-06
	AT5G53350	CLPX	CLP protease regulatory subunit X	-2.73913	39.9	14.5667	0.0012871
	AT1G78680	GGH2	gamma-glutamyl hydrolase 2	-2.73977	31.2333	11.4	0.00641238
	AT1G76680	OPR1	12-oxophytodienoate reductase 1	-2.74126	135.967	49.6	0.000570521
	AT1G76980	AT1G76980	patatin-like phospholipase domain protein	-2.74157	16.2667	5.93333	0.0457174
	AT3G26580	AT3G26580	Tetratricopeptide repeat (TPR)-like superfamily protein	-2.74684	79.5667	28.9667	7.10031e-06
	AT1G67865	AT1G67865	hypothetical protein	-2.74863	1811.53	659.067	1.67759e-05
	AT5G22580	AT5G22580	Stress responsive A/B Barrel Domain-containing protein	-2.75117	78.5	28.5333	0.000639855
	AT5G67300	MYBR1	myb domain protein r1	-2.75179	63.9333	23.2333	6.65572e-05
	AT5G18310	AT5G18310	ubiquitin hydrolase	-2.75255	35.9667	13.0667	0.00277669
	AT2G23770	LYK4	protein kinase family protein / peptidoglycan-binding LysM domain-containing protein	-2.75385	23.8667	8.66667	0.01921
	AT1G68760	NUDX1	nudix hydrolase 1	-2.75873	28.9667	10.5	0.00745648
	AT5G10610	CYP81K1	cytochrome P450, family 81, subfamily K, polypeptide 1	-2.75926	24.8333	9	0.0143928
	AT1G55850	CSLE1	cellulose synthase like E1	-2.75947	48.5667	17.6	0.000546662
	AT1G56280	DI19	drought-induced 19	-2.76037	139.767	50.6333	8.92403e-06
	AT5G25250	FLOT1	SPFH/Band 7/PHB domain-containing membrane-associated protein family	-2.76168	39.4	14.2667	0.00330362
	AT3G26210	CYP71B23	cytochrome P450, family 71, subfamily B, polypeptide 23	-2.76447	92.3333	33.4	0.0376085
	AT4G32150	VAMP711	vesicle-associated membrane protein 711	-2.76471	51.7	18.7	0.000187655
	AT5G25040	AT5G25040	Major facilitator superfamily protein	-2.76543	29.8667	10.8	0.00789531
	AT5G54940	AT5G54940	Translation initiation factor SUI1 family protein	-2.76594	462.833	167.333	2.46371e-08
	AT2G28840	XBAT31	hypothetical protein	-2.76735	22.6	8.16667	0.0150579
	AT4G22820	AT4G22820	A20/AN1-like zinc finger family protein	-2.7712	57.7333	20.8333	8.25239e-05
	AT1G74940	AT1G74940	cyclin-dependent kinase, putative (DUF581)	-2.77458	38.5667	13.9	0.0016388
	AT1G42990	BZIP60	basic region/leucine zipper motif 60	-2.77726	59.4333	21.4	7.67843e-05
	AT5G49890	CLC-C	chloride channel C	-2.77778	29.1667	10.5	0.00692752
	AT1G76670	AT1G76670	Nucleotide-sugar transporter family protein	-2.77799	98.4333	35.4333	1.2865e-06
	AT5G51770	AT5G51770	Protein kinase superfamily protein	-2.78571	18.2	6.53333	0.0377635
	AT1G32700	AT1G32700	PLATZ transcription factor family protein	-2.78674	32.2333	11.5667	0.0037017
	AT1G56610	AT1G56610	Protein with RNI-like/FBD-like domain	-2.78736	16.1667	5.8	0.0457174
	AT4G33565	AT4G33565	RING/U-box superfamily protein	-2.79014	66.0333	23.6667	2.88917e-05
	AT4G01080	TBL26	TRICHOME BIREFRINGENCE-LIKE 26	-2.79651	48.1	17.2	0.00133499
	AT5G03110	AT5G03110	protamine P1 family protein	-2.80075	24.8333	8.86667	0.0137627
	AT1G45201	TLL1	triacylglycerol lipase-like 1	-2.81092	48.0667	17.1	0.000302537
	AT5G64230	AT5G64230	1,8-cineole synthase	-2.81463	19.2333	6.83333	0.0243902
	AT4G17170	RABB1C	RAB GTPase homolog B1C	-2.81898	42.5667	15.1	0.000423815
	AT3G06780	AT3G06780	glycine-rich protein	-2.81911	101.3	35.9333	6.17043e-07
	AT1G13470	AT1G13470	hypothetical protein (DUF1262)	-2.81956	210.433	74.6333	0.00913642
	AT5G65480	AT5G65480	hypothetical protein	-2.82484	151.6	53.6667	6.16571e-09
	AT4G34000	ABF3	abscisic acid responsive elements-binding factor 3	-2.82808	59.7667	21.1333	7.56818e-05
	AT5G61590	AT5G61590	Integrase-type DNA-binding superfamily protein	-2.83243	174.1	61.4667	0.000803543
	AT1G07520	AT1G07520	GRAS family transcription factor	-2.8375	15.1333	5.33333	0.0467155
	AT4G30600	AT4G30600	signal recognition particle receptor alpha subunit family protein	-2.83875	72.7667	25.6333	9.12091e-06
	AT5G56270	WRKY2	WRKY DNA-binding protein 2	-2.83908	16.4667	5.8	0.0457174
	AT5G01790	AT5G01790	hypothetical protein	-2.84	37.8667	13.3333	0.00116813
	AT1G59700	GSTU16	glutathione S-transferase TAU 16	-2.84041	64.6667	22.7667	2.40402e-05
	AT2G23320	WRKY15	WRKY DNA-binding protein 15	-2.84354	41.8	14.7	0.00131266
	AT2G18690	AT2G18690	transmembrane protein	-2.84438	32.9	11.5667	0.0242367
	AT1G78290	SNRK2-8	Protein kinase superfamily protein	-2.84677	35.3	12.4	0.00167265
	AT1G69270	RPK1	receptor-like protein kinase 1	-2.85326	35	12.2667	0.0016601
	AT5G66400	RAB18	Dehydrin family protein	-2.85329	31.7667	11.1333	0.00399732
	AT1G32640	MYC2	Basic helix-loop-helix (bHLH) DNA-binding family protein	-2.85526	43.4	15.2	0.000664914
	AT5G03490	AT5G03490	UDP-Glycosyltransferase superfamily protein	-2.86035	38.2333	13.3667	0.000903535
	AT5G03190	CPUORF47	peptide upstream protein	-2.8608	67.1333	23.4667	0.00010328
	AT1G71970	AT1G71970	hypothetical protein	-2.8738	59.9667	20.8667	3.54566e-05
	AT2G21620	RD2	Adenine nucleotide alpha hydrolases-like superfamily protein	-2.87549	24.6333	8.56667	0.0116402
	AT3G50910	AT3G50910	netrin receptor DCC	-2.8764	17.0667	5.93333	0.0390936
	AT3G52430	PAD4	alpha/beta-Hydrolases superfamily protein	-2.87711	39.8	13.8333	0.00131456
	AT3G26280	CYP71B4	cytochrome P450, family 71, subfamily B, polypeptide 4	-2.88577	92.6333	32.1	1.77007e-06
	AT5G08790	ATAF2	NAC (No Apical Meristem) domain transcriptional regulator superfamily protein	-2.89716	54.4667	18.8	9.85435e-05
	AT3G47480	AT3G47480	Calcium-binding EF-hand family protein	-2.90072	93.5	32.2333	0.023436
	AT4G23010	UTR2	UDP-galactose transporter 2	-2.90099	19.5333	6.73333	0.018503
	AT5G06530	ABCG22	ABC-2 type transporter family protein	-2.9042	89.9333	30.9667	5.25769e-06
	AT5G07250	RBL3	RHOMBOID-like protein 3	-2.90584	29.8333	10.2667	0.0040992
	AT2G46490	AT2G46490	hypothetical protein	-2.90698	87.5	30.1	4.90879e-06
	AT1G76070	AT1G76070	hypothetical protein	-2.90798	15.8	5.43333	0.040005
	AT5G61820	AT5G61820	stress up-regulated Nod 19 protein	-2.91039	74.7	25.6667	3.12819e-06
	AT4G27560	AT4G27560	UDP-Glycosyltransferase superfamily protein	-2.91284	21.1667	7.26667	0.0126558
	AT1G03740	AT1G03740	Protein kinase superfamily protein	-2.91327	38.0667	13.0667	0.00102693
	AT4G24990	ATGP4	Ubiquitin family protein	-2.91795	18.9667	6.5	0.0214967
	AT5G43470	RPP8	Disease resistance protein (CC-NBS-LRR class) family	-2.92308	78.5333	26.8667	1.48536e-06
	AT5G52320	CYP96A4	cytochrome P450, family 96, subfamily A, polypeptide 4	-2.92485	80.4333	27.5	8.18317e-06
	AT1G45145	TRX5	thioredoxin H-type 5	-2.92562	47.2	16.1333	0.000718186
	AT5G24570	AT5G24570	hypothetical protein	-2.9312	39.7667	13.5667	0.000784152
	AT5G60460	AT5G60460	Preprotein translocase Sec, Sec61-beta subunit protein	-2.93423	58	19.7667	1.92404e-05
	AT2G30990	AT2G30990	arginine N-methyltransferase, putative (DUF688)	-2.93458	20.9333	7.13333	0.0131177
	AT3G20300	AT3G20300	extracellular ligand-gated ion channel protein (DUF3537)	-2.93586	33.5667	11.4333	0.00192348
	AT4G29050	AT4G29050	Concanavalin A-like lectin protein kinase family protein	-2.93665	21.6333	7.36667	0.0128217
	AT4G08470	MEKK3	MAPK/ERK kinase kinase 3	-2.93665	21.6333	7.36667	0.0128336
	AT3G57640	AT3G57640	Protein kinase superfamily protein	-2.94083	16.5667	5.63333	0.0342442
	AT3G17020	AT3G17020	Adenine nucleotide alpha hydrolases-like superfamily protein	-2.94503	46.4333	15.7667	0.000128223
	AT3G10985	SAG20	senescence associated gene 20	-2.94525	251.033	85.2333	0.000107549
	AT4G20170	GALS3	glycosyltransferase family protein (DUF23)	-2.9466	40.4667	13.7333	0.000784209
	AT3G61280	AT3G61280	O-glucosyltransferase rumi-like protein (DUF821)	-2.9557	15.5667	5.26667	0.0346964
	AT3G53400	AT3G53400	peptide upstream protein	-2.95855	19.0333	6.43333	0.0139845
	AT5G01595	AT5G01595	Natural antisense transcript overlaps with AT5G01600	-2.9646	33.5	11.3	0.00446926
	AT5G63850	AAP4	amino acid permease 4	-2.96652	135.867	45.8	0.00014465
	AT5G19140	AILP1	aluminum induced protein with YGL and LRDR motifs	-2.96702	140.933	47.5	9.51858e-07
	AT4G36500	AT4G36500	hypothetical protein	-2.97127	293.067	98.6333	1.16916e-08
	AT2G28190	CSD2	copper/zinc superoxide dismutase 2	-2.97253	36.0667	12.1333	0.00295502
	AT4G11521	AT4G11521	Receptor-like protein kinase-related family protein	-2.97368	26.3667	8.86667	0.00601517
	AT5G44060	AT5G44060	embryo sac development arrest protein	-2.97436	30.9333	10.4	0.00191316
	AT3G52400	SYP122	syntaxin of plants 122	-2.97624	45.9333	15.4333	0.000536317
	AT1G32900	GBSS1	UDP-Glycosyltransferase superfamily protein	-2.97765	88.8333	29.8333	1.28763e-05
	AT5G03630	ATMDAR2	Pyridine nucleotide-disulfide oxidoreductase family protein	-2.97855	37.0333	12.4333	0.000642087
	AT4G00050	UNE10	basic helix-loop-helix (bHLH) DNA-binding superfamily protein	-2.98069	25.7333	8.63333	0.0063164
	AT3G55760	AT3G55760	hypothetical protein	-2.9816	16.2	5.43333	0.0297357
	AT4G00140	EDA34	Calcium-binding EF-hand family protein	-2.98582	14.0333	4.7	0.0470153
	AT2G31390	AT2G31390	pfkB-like carbohydrate kinase family protein	-2.99371	15.8667	5.3	0.040005
	AT3G48630	AT3G48630	hypothetical protein	-2.99468	18.7667	6.26667	0.0128607
	AT4G15540	UMAMIT38	EamA-like transporter family	-2.99738	38.0667	12.7	0.000982574
	AT1G70890	MLP43	MLP-like protein 43	-3.00415	48.2667	16.0667	6.93041e-05
	AT1G64810	APO1	APO RNA-binding protein (DUF794)	-3.01133	35.4333	11.7667	0.000796087
	AT4G18120	ML3	MEI2-like 3 (ML3)	-3.01208	33.2333	11.0333	0.0013355
	AT5G02290	NAK	Protein kinase superfamily protein	-3.01404	35.7667	11.8667	0.000961449
	AT4G01070	GT72B1	UDP-Glycosyltransferase superfamily protein	-3.02478	297.033	98.2	2.31881e-08
	AT2G32150	AT2G32150	Haloacid dehalogenase-like hydrolase (HAD) superfamily protein	-3.02618	19.2667	6.36667	0.0103552
	AT4G04020	FIB	fibrillin	-3.02951	721.933	238.3	2.51668e-16
	AT1G13390	AT1G13390	translocase subunit seca	-3.03061	19.8	6.53333	0.0120332
	AT5G63410	AT5G63410	Leucine-rich repeat protein kinase family protein	-3.03186	41.2333	13.6	0.000251708
	AT4G24220	VEP1	NAD(P)-binding Rossmann-fold superfamily protein	-3.03408	145.433	47.9333	5.83914e-10
	AT5G35732	AT5G35732	hypothetical protein	-3.03584	28.2333	9.3	0.00390663
	AT2G38800	AT2G38800	Plant calmodulin-binding protein-like protein	-3.03933	151.967	50	6.70003e-10
	AT4G00355	ATI2	mesoderm induction early response protein	-3.03978	91.7	30.1667	3.44451e-07
	AT1G09970	LRR XI-23	Leucine-rich receptor-like protein kinase family protein	-3.04225	108	35.5	2.68462e-05
	AT3G28940	AT3G28940	AIG2-like (avirulence induced gene) family protein	-3.04241	45.4333	14.9333	0.000110337
	AT1G10340	AT1G10340	Ankyrin repeat family protein	-3.0438	13.9	4.56667	0.0470153
	AT1G53785			-3.04396	27.7	9.1	0.00298251
	AT1G13280	AOC4	allene oxide cyclase 4	-3.05079	58.0667	19.0333	4.41885e-05
	AT2G22300	SR1	signal responsive 1	-3.05085	24	7.86667	0.00401256
	AT1G07620	ATOBGM	GTP-binding protein Obg/CgtA	-3.05248	34.9	11.4333	0.00111924
	AT1G16730	UP6	hypothetical protein	-3.06258	76.6667	25.0333	4.93837e-07
	AT5G47220	ERF2	ethylene responsive element binding factor 2	-3.06961	44.1	14.3667	0.000577728
	AT4G17250	AT4G17250	transmembrane protein	-3.0712	31.6333	10.3	0.00139082
	AT1G68600	AT1G68600	aluminum activated malate transporter family protein	-3.07534	44.9	14.6	0.0406572
	AT4G13460	SUVH9	SU(VAR)3-9 homolog 9	-3.07851	24.8333	8.06667	0.00378428
	AT1G19570	DHAR1	dehydroascorbate reductase	-3.07966	253.867	82.4333	1.18249e-08
	AT1G53160	SPL4	squamosa promoter binding protein-like 4	-3.08	15.4	5	0.0340711
	AT2G45720	AT2G45720	ARM repeat superfamily protein	-3.08029	14.0667	4.56667	0.0470153
	AT5G41700	UBC8	ubiquitin conjugating enzyme 8	-3.08488	66.6333	21.6	1.9127e-06
	AT3G26220	CYP71B3	cytochrome P450, family 71, subfamily B, polypeptide 3	-3.08681	29.6333	9.6	0.00172443
	AT5G53830	AT5G53830	VQ motif-containing protein	-3.08784	15.2333	4.93333	0.0297516
	AT3G13810	IDD11	indeterminate(ID)-domain 11	-3.09388	25.2667	8.16667	0.00308507
	AT1G72940	AT1G72940	Toll-Interleukin-Resistance (TIR) domain-containing protein	-3.09633	22.5	7.26667	0.00418761
	AT4G17030	EXLB1	expansin-like B1	-3.09859	14.6667	4.73333	0.0404611
	AT5G41740	AT5G41740	Disease resistance protein (TIR-NBS-LRR class) family	-3.1	14.4667	4.66667	0.0346607
	AT5G36220	CYP81D1	cytochrome p450 81d1	-3.10638	24.3333	7.83333	0.00458407
	AT1G10155	PP2-A10	phloem protein 2-A10	-3.10896	42.8	13.7667	0.00013326
	AT5G18470	AT5G18470	Curculin-like (mannose-binding) lectin family protein	-3.10931	25.6	8.23333	0.00938739
	AT4G09890	AT4G09890	mediator of RNA polymerase II transcription subunit, putative (DUF3511)	-3.11017	207.033	66.5667	9.43972e-11
	AT2G45600	AT2G45600	alpha/beta-Hydrolases superfamily protein	-3.11765	56.5333	18.1333	1.00024e-05
	AT3G55980	SZF1	salt-inducible zinc finger 1	-3.12236	74	23.7	0.000848719
	AT4G16190	AT4G16190	Papain family cysteine protease	-3.12423	558.3	178.7	2.46371e-08
	AT1G23710	AT1G23710	hypothetical protein (DUF1645)	-3.12424	34.3667	11	0.000468839
	AT1G67940	ABCI17	non-intrinsic ABC protein 3	-3.13181	59.4	18.9667	2.69365e-05
	AT2G18730	DGK3	diacylglycerol kinase 3	-3.13333	15.6667	5	0.0346964
	AT1G55280	AT1G55280	Lipase/lipooxygenase, PLAT/LH2 family protein	-3.13587	19.2333	6.13333	0.0103552
	AT4G16750	AT4G16750	Integrase-type DNA-binding superfamily protein	-3.14375	16.7667	5.33333	0.0219774
	AT2G27830	AT2G27830	hypothetical protein	-3.14861	33.9	10.7667	0.000460769
	AT2G22660	AT2G22660	DNA-binding protein, putative (duplicated DUF1399)	-3.15802	42.6333	13.5	0.00013753
	AT4G31330	AT4G31330	transmembrane protein, putative (Protein of unknown function, DUF599)	-3.15972	15.1667	4.8	0.0297516
	AT1G76180	ERD14	Dehydrin family protein	-3.16764	961.8	303.633	2.29321e-10
	AT1G64065	AT1G64065	Late embryogenesis abundant (LEA) hydroxyproline-rich glycoprotein family	-3.17021	19.8667	6.26667	0.00553653
	AT3G09390	MT2A	metallothionein 2A	-3.18211	470.633	147.9	1.12598e-09
	AT5G24120	SIGE	sigma factor E	-3.18349	92.5333	29.0667	3.55298e-08
	AT2G31560	AT2G31560	signal transducer/transcription protein, putative (DUF1685)	-3.18565	68.0667	21.3667	8.9081e-07
	AT4G11830	PLDGAMMA2	phospholipase D gamma 2	-3.18717	19.8667	6.23333	0.00553653
	AT1G51660	MKK4	mitogen-activated protein kinase kinase 4	-3.18835	85.7667	26.9	1.74068e-06
	AT2G03590	UPS1	ureide permease 1	-3.18902	17.4333	5.46667	0.0118845
	AT1G69450	AT1G69450	Early-responsive to dehydration stress protein (ERD4)	-3.18905	21.3667	6.7	0.00468192
	AT5G58770	cPT4	Undecaprenyl pyrophosphate synthetase family protein	-3.19001	129.833	40.7	3.17851e-09
	AT5G43270	SPL2	squamosa promoter binding protein-like 2	-3.19079	16.1667	5.06667	0.0189094
	AT4G14270	AT4G14270	polyadenylate-binding protein interacting protein	-3.19244	30.9667	9.7	0.000889059
	AT5G05750	AT5G05750	DNAJ heat shock N-terminal domain-containing protein	-3.19608	48.9	15.3	1.19778e-05
	AT2G40840	DPE2	disproportionating enzyme 2	-3.2037	23.0667	7.2	0.00319269
	AT1G26960	AtHB23	homeobox protein 23	-3.20497	17.2	5.36667	0.0162793
	AT3G60420	AT3G60420	phosphoglycerate mutase family protein	-3.2093	18.4	5.73333	0.0116253
	AT1G71340	GDPD4	PLC-like phosphodiesterases superfamily protein	-3.2139	60.1	18.7	1.84537e-06
	AT5G20190	AT5G20190	Tetratricopeptide repeat (TPR)-like superfamily protein	-3.21769	396.633	123.267	1.02342e-10
	AT2G41180	SIB2	VQ motif-containing protein	-3.21806	146.1	45.4	1.72094e-07
	AT2G47670	AT2G47670	Plant invertase/pectin methylesterase inhibitor superfamily protein	-3.22517	16.2333	5.03333	0.0189094
	AT4G25390	AT4G25390	Protein kinase superfamily protein	-3.22794	14.6333	4.53333	0.0252845
	AT1G24140	AT1G24140	Matrixin family protein	-3.24554	24.2333	7.46667	0.00354043
	AT2G36800	DOGT1	don-glucosyltransferase 1	-3.25	29.9	9.2	0.00100203
	AT2G15042	AT2G15042	Leucine-rich repeat (LRR) family protein	-3.27102	86.9	26.5667	8.66527e-06
	AT1G57980	AT1G57980	Nucleotide-sugar transporter family protein	-3.2844	35.8	10.9	0.000201183
	AT5G60360	ALP	aleurain-like protease	-3.29028	250.5	76.1333	3.4962e-13
	AT5G49740	FRO7	ferric reduction oxidase 7	-3.29466	191.2	58.0333	9.45682e-10
	AT1G33560	ADR1	Disease resistance protein (CC-NBS-LRR class) family	-3.29839	13.6333	4.13333	0.0243902
	AT3G26740	CCL	CCR-like protein	-3.30717	129.2	39.0667	7.65992e-07
	AT4G36040	J11	Chaperone DnaJ-domain superfamily protein	-3.30998	401.5	121.3	1.65859e-07
	AT1G11050	AT1G11050	Protein kinase superfamily protein	-3.32642	42.8	12.8667	4.31728e-05
	AT3G55290	AT3G55290	NAD(P)-binding Rossmann-fold superfamily protein	-3.32836	14.8667	4.46667	0.0252845
	AT4G23270	CRK19	cysteine-rich RLK (RECEPTOR-like protein kinase) 19	-3.32864	23.6333	7.1	0.00207007
	AT3G11840	PUB24	E3 ubiquitin-protein ligase PUB24-like protein	-3.33505	21.5667	6.46667	0.00216266
	AT1G19660	AT1G19660	Wound-responsive family protein	-3.34536	43.2667	12.9333	1.95168e-05
	AT2G21180	AT2G21180	transmembrane protein	-3.34857	19.5333	5.83333	0.00467531
	AT5G28830	AT5G28830	calcium-binding EF hand family protein	-3.35172	16.2	4.83333	0.0115195
	AT5G10695	AT5G10695	methionyl-tRNA synthetase	-3.35606	14.7667	4.4	0.0152732
	AT1G76350	AT1G76350	Plant regulator RWP-RK family protein	-3.36735	22	6.53333	0.00244434
	AT4G29110	AT4G29110	cotton fiber protein	-3.3789	46.9667	13.9	3.61776e-05
	AT5G57220	CYP81F2	cytochrome P450, family 81, subfamily F, polypeptide 2	-3.38519	15.2333	4.5	0.0184538
	AT1G69610	AT1G69610	zinc finger FYVE domain protein, putative (DUF1666)	-3.39024	13.9	4.1	0.0176117
	AT1G20450	ERD10	Dehydrin family protein	-3.39399	135.533	39.9333	1.67503e-07
	AT5G52640	HSP90.1	heat shock-like protein	-3.3961	17.4333	5.13333	0.00715956
	AT3G50930	BCS1	cytochrome BC1 synthesi	-3.39669	13.7	4.03333	0.0243902
	AT1G12480	OZS1	C4-dicarboxylate transporter/malic acid transport protein	-3.40136	16.6667	4.9	0.00825249
	AT1G80920	J8	Chaperone DnaJ-domain superfamily protein	-3.40169	121.1	35.6	7.91198e-07
	AT1G51140	FBH3	basic helix-loop-helix (bHLH) DNA-binding superfamily protein	-3.40187	24.2667	7.13333	0.00156081
	AT3G51430	YLS2	Calcium-dependent phosphotriesterase superfamily protein	-3.41624	44.8667	13.1333	1.02158e-05
	AT5G51070	ERD1	Clp ATPase	-3.41818	75.2	22	2.11856e-07
	AT1G72890	AT1G72890	Disease resistance protein (TIR-NBS class)	-3.42202	12.4333	3.63333	0.0391929
	AT2G45510	CYP704A2	cytochrome P450, family 704, subfamily A, polypeptide 2	-3.42446	15.8667	4.63333	0.00949483
	AT4G23180	CRK10	cysteine-rich RLK (RECEPTOR-like protein kinase) 10	-3.42692	59.4	17.3333	2.76676e-06
	AT5G35735	AT5G35735	Auxin-responsive family protein	-3.43182	30.2	8.8	0.000569218
	AT5G25120	CYP71B11	cytochrome p450, family 71, subfamily B, polypeptide 11	-3.43689	11.8	3.43333	0.0453088
	AT3G07360	PUB9	plant U-box 9	-3.44115	112.067	32.5667	2.32508e-09
	AT2G16586	AT2G16586	transmembrane protein	-3.4439	23.5333	6.83333	0.00116061
	AT2G17705	AT2G17705	methionine-S-oxide reductase	-3.44672	28.0333	8.13333	0.000606617
	AT2G28400	AT2G28400	senescence regulator (Protein of unknown function, DUF584)	-3.45161	14.2667	4.13333	0.021196
	AT2G43020	PAO2	polyamine oxidase 2	-3.45294	19.5667	5.66667	0.00278767
	AT3G44860	FAMT	farnesoic acid carboxyl-O-methyltransferase	-3.45818	63.4	18.3333	3.87419e-06
	AT1G15410	AT1G15410	aspartate-glutamate racemase family	-3.46201	112.4	32.4667	1.52634e-07
	AT1G77450	NAC032	NAC domain containing protein 32	-3.4697	15.2667	4.4	0.0109312
	AT1G24147	AT1G24147	transmembrane protein	-3.47764	194.4	55.9	0.00489922
	AT1G19020	AT1G19020	CDP-diacylglycerol-glycerol-3-phosphate 3-phosphatidyltransferase	-3.47899	82.8	23.8	6.97145e-05
	AT3G63210	AT3G63210	mediator of aba-regulated dormancy protein (DUF581)	-3.4798	22.9667	6.6	0.00110886
	AT1G20620	CAT3	catalase 3	-3.48846	488.733	140.1	4.32003e-05
	AT5G23010	MAM1	methylthioalkylmalate synthase 1	-3.49902	59.6	17.0333	1.67922e-05
	AT2G17040	NAC036	NAC domain containing protein 36	-3.5138	110.333	31.4	0.000119882
	AT4G37260	MYB73	myb domain protein 73	-3.51417	28.9333	8.23333	0.000369859
	AT3G52700	AT3G52700	hypothetical protein	-3.51429	12.3	3.5	0.0323354
	AT1G63090	PP2-A11	phloem protein 2-A11	-3.52036	25.9333	7.36667	0.000697071
	AT4G25300	AT4G25300	2-oxoglutarate (2OG) and Fe(II)-dependent oxygenase superfamily protein	-3.52555	16.1	4.56667	0.00671691
	AT2G30250	WRKY25	WRKY DNA-binding protein 25	-3.52862	34.9333	9.9	7.10869e-05
	AT5G06280	AT5G06280	hypothetical protein	-3.53233	54.6333	15.4667	5.46743e-07
	AT4G17230	SCL13	SCARECROW-like 13	-3.53261	21.6667	6.13333	0.000982574
	AT4G11360	RHA1B	RING-H2 finger A1B	-3.53308	62.3	17.6333	1.55051e-07
	AT4G18197	PUP7	purine permease 7	-3.53324	86.8	24.5667	1.35404e-08
	AT4G35480	RHA3B	RING-H2 finger A3B	-3.53604	26.1667	7.4	0.000903535
	AT1G01420	UGT72B3	UDP-glucosyl transferase 72B3	-3.53901	16.6333	4.7	0.00825249
	AT5G10830	AT5G10830	S-adenosyl-L-methionine-dependent methyltransferases superfamily protein	-3.54286	12.4	3.5	0.0228118
	AT4G33050	EDA39	calmodulin-binding family protein	-3.54328	64.1333	18.1	6.69759e-05
	AT1G54130	RSH3	RELA/SPOT homolog 3	-3.54432	142.6	40.2333	7.48784e-08
	AT1G11700	AT1G11700	senescence regulator (Protein of unknown function, DUF584)	-3.5467	207.6	58.5333	4.50966e-09
	AT1G04220	KCS2	3-ketoacyl-CoA synthase 2	-3.5473	17.5	4.93333	0.00715956
	AT3G07730	AT3G07730	hypothetical protein	-3.552	14.8	4.16667	0.0152732
	AT2G40140	CZF1	zinc finger (CCCH-type) family protein	-3.55921	36.0667	10.1333	0.000609489
	AT3G22370	AOX1A	alternative oxidase 1A	-3.5644	50.7333	14.2333	1.03348e-06
	AT5G10860	CBSX3	Cystathionine beta-synthase (CBS) family protein	-3.5814	25.6667	7.16667	0.000577896
	AT1G35350	AT1G35350	EXS (ERD1/XPR1/SYG1) family protein	-3.58586	11.8333	3.3	0.0453088
	AT4G22160	AT4G22160	hypothetical protein	-3.6	15.6	4.33333	0.00773784
	AT4G36640	AT4G36640	Sec14p-like phosphatidylinositol transfer family protein	-3.60432	16.7	4.63333	0.00478922
	AT1G70810	AT1G70810	Calcium-dependent lipid-binding (CaLB domain) family protein	-3.608	15.0333	4.16667	0.0109312
	AT3G55880	SUE4	Alpha/beta hydrolase related protein	-3.61475	14.7	4.06667	0.00877726
	AT5G61640	PMSR1	peptidemethionine sulfoxide reductase 1	-3.62381	25.3667	7	0.000666397
	AT2G04240	XERICO	RING/U-box superfamily protein	-3.63333	36.3333	10	3.22497e-05
	AT4G14365	XBAT34	hypothetical protein	-3.63838	32.8667	9.03333	0.00213309
	AT4G12040	SAP7	A20/AN1-like zinc finger family protein	-3.64099	83.5	22.9333	1.28199e-09
	AT5G22250	CAF1b	Polynucleotidyl transferase, ribonuclease H-like superfamily protein	-3.64375	19.4333	5.33333	0.00160504
	AT4G02410	AT4G02410	Concanavalin A-like lectin protein kinase family protein	-3.64394	48.1	13.2	3.55739e-06
	AT5G58670	PLC1	phospholipase C1	-3.64455	25.6333	7.03333	0.000521038
	AT2G27310	AT2G27310	F-box family protein	-3.64706	20.6667	5.66667	0.000990741
	AT1G21130	IGMT4	O-methyltransferase family protein	-3.65897	190.267	52	3.25327e-07
	AT3G61890	HB-12	homeobox 12	-3.66727	67.9667	18.5333	1.79452e-07
	AT1G58420	AT1G58420	Uncharacterized conserved protein UCP031279	-3.67213	14.9333	4.06667	0.00877726
	AT5G07580	AT5G07580	ethylene-responsive transcription factor	-3.68983	270.833	73.4	2.12512e-17
	AT5G44410	AT5G44410	FAD-binding Berberine family protein	-3.69176	34.3333	9.3	3.29099e-05
	AT5G10770	AT5G10770	Eukaryotic aspartyl protease family protein	-3.70022	55.1333	14.9	2.90764e-07
	AT1G11175	AT1G11175		-3.70189	32.7	8.83333	5.55713e-05
	AT1G18570	MYB51	myb domain protein 51	-3.70667	18.5333	5	0.00258666
	AT5G14550	AT5G14550	Core-2/I-branching beta-1,6-N-acetylglucosaminyltransferase family protein	-3.72615	40.3667	10.8333	6.1324e-06
	AT2G30230	AT2G30230	6,7-dimethyl-8-ribityllumazine synthase	-3.73767	63.1667	16.9	1.67496e-08
	AT5G54490	PBP1	pinoid-binding protein 1	-3.74803	15.8667	4.23333	0.0115195
	AT5G47640	NF-YB2	nuclear factor Y, subunit B2	-3.77526	255.333	67.6333	1.25527e-12
	AT2G40970	MYBC1	Homeodomain-like superfamily protein	-3.77542	29.7	7.86667	0.000128734
	AT2G34720	NF-YA4	nuclear factor Y, subunit A4	-3.7772	48.6	12.8667	2.18154e-06
	AT1G23040	AT1G23040	hydroxyproline-rich glycoprotein family protein	-3.78151	15	3.96667	0.00613861
	AT1G06160	ORA59	octadecanoid-responsive AP2/ERF 59	-3.78571	12.3667	3.26667	0.0127193
	AT4G25640	DTX35	detoxifying efflux carrier 35	-3.79281	119.6	31.5333	2.41011e-12
	AT5G47230	ERF5	ethylene responsive element binding factor 5	-3.80423	23.9667	6.3	0.000336258
	AT2G03530	UPS2	ureide permease 2	-3.80734	13.8333	3.63333	0.0100004
	AT4G29210	GGT4	gamma-glutamyl transpeptidase 4	-3.80808	25.1333	6.6	0.000220993
	AT2G33380	RD20	Caleosin-related family protein	-3.8125	32.5333	8.53333	0.000203428
	AT4G30650	AT4G30650	Low temperature and salt responsive protein family	-3.8125	10.1667	2.66667	0.0478083
	AT5G59780	MYB59	myb domain protein 59	-3.82811	126.2	32.9667	1.27765e-12
	AT4G09760	AT4G09760	Protein kinase superfamily protein	-3.83122	30.2667	7.9	7.10869e-05
	AT1G14370	APK2A	protein kinase 2A	-3.85714	11.7	3.03333	0.0260469
	AT4G21960	PRXR1	Peroxidase superfamily protein	-3.86783	1411.5	364.933	5.55256e-07
	AT5G42050	AT5G42050	DCD (Development and Cell Death) domain protein	-3.87357	214.467	55.3667	1.40685e-09
	AT4G38545	AT4G38545	Natural antisense transcript overlaps with AT4G38530 and AT4G38540	-3.87857	18.1	4.66667	0.00208506
	AT3G50760	GATL2	galacturonosyltransferase-like 2	-3.88119	26.1333	6.73333	0.00042495
	AT5G25930	AT5G25930	kinase family with leucine-rich repeat domain-containing protein	-3.88304	22.1333	5.7	0.000409799
	AT5G50520	AT5G50520	Major facilitator superfamily protein	-3.89394	34.2667	8.8	1.20684e-05
	AT5G61520	AT5G61520	Major facilitator superfamily protein	-3.90136	38.2333	9.8	5.59681e-06
	AT5G21020	AT5G21020	transmembrane protein	-3.90434	697.967	178.767	8.42835e-18
	AT1G28610	AT1G28610	GDSL-like Lipase/Acylhydrolase superfamily protein	-3.90503	23.3	5.96667	0.000224349
	AT5G10400	AT5G10400	Histone superfamily protein	-3.90756	15.5	3.96667	0.00430656
	AT4G39955	AT4G39955	alpha/beta-Hydrolases superfamily protein	-3.91803	15.9333	4.06667	0.00546315
	AT2G39705	RTFL8	ROTUNDIFOLIA like 8	-3.92437	15.5667	3.96667	0.00430656
	AT1G20823	AT1G20823	RING/U-box superfamily protein	-3.92614	134.667	34.3	3.44286e-11
	AT1G17147	AT1G17147	VQ motif-containing protein	-3.93143	22.9333	5.83333	0.000494124
	AT1G76520	AT1G76520	Auxin efflux carrier family protein	-3.93493	38.3	9.73333	8.66527e-06
	AT5G64550	AT5G64550	loricrin-like protein	-3.9396	19.5667	4.96667	0.000481545
	AT5G04760	AT5G04760	Duplicated homeodomain-like superfamily protein	-3.9589	38.5333	9.73333	2.81054e-06
	AT1G07135	AT1G07135	glycine-rich protein	-3.9619	13.8667	3.5	0.0220398
	AT4G17098	AT4G17098	Natural antisense transcript overlaps with AT4G17100	-3.96512	11.3667	2.86667	0.0206163
	AT3G59010	PME61	pectin methylesterase 61	-3.96853	37.8333	9.53333	1.78164e-05
	AT1G76600	AT1G76600	poly polymerase	-3.97354	25.0333	6.3	0.000132468
	AT4G18880	HSF A4A	heat shock transcription factor A4A	-3.98259	53.3667	13.4	3.74445e-06
	AT4G21930	AT4G21930	senescence regulator (Protein of unknown function, DUF584)	-3.98286	23.2333	5.83333	0.000144073
	AT5G49280	AT5G49280	hydroxyproline-rich glycoprotein family protein	-3.98319	15.8	3.96667	0.00298439
	AT2G38470	WRKY33	WRKY DNA-binding protein 33	-3.98669	69.9	17.5333	1.9127e-06
	AT5G08185	MIR162A	microRNA162A	-3.99371	21.1667	5.3	0.000388162
	AT5G64552			-4	19.8667	4.96667	0.000340258
	AT2G17840	ERD7	Senescence/dehydration-associated protein-like protein	-4	16.8	4.2	0.00265051
	AT4G40065	AT4G40065		-4.00775	17.2333	4.3	0.00234412
	AT1G24148	AT1G24148	hypothetical protein	-4.0096	97.4333	24.3	1.4321e-10
	AT2G23290	MYB70	myb domain protein 70	-4.01212	22.0667	5.5	0.000314751
	AT4G26950	AT4G26950	senescence regulator (Protein of unknown function, DUF584)	-4.01802	29.7333	7.4	4.53572e-05
	AT1G03410	2A6	2-oxoglutarate (2OG) and Fe(II)-dependent oxygenase superfamily protein	-4.02256	17.8333	4.43333	0.0016381
	AT1G14070			-4.03101	17.3333	4.3	0.00127086
	AT5G38240	AT5G38240	Protein kinase family protein	-4.03297	12.2333	3.03333	0.0183706
	AT2G41410	AT2G41410	Calcium-binding EF-hand family protein	-4.03643	469.033	116.2	8.7659e-09
	AT2G24940	MAPR2	membrane-associated progesterone binding protein 2	-4.03704	25.4333	6.3	0.000120398
	AT3G19580	ZF2	zinc-finger protein 2	-4.04464	30.2	7.46667	2.21648e-05
	AT5G52740	AT5G52740	Copper transport protein family	-4.05263	15.4	3.8	0.00227881
	AT4G35060	HIPP25	Heavy metal transport/detoxification superfamily protein	-4.07143	9.5	2.33333	0.0375715
	AT5G40910	AT5G40910	Disease resistance protein (TIR-NBS-LRR class) family	-4.08108	65.4333	16.0333	2.89648e-09
	AT1G53890	AT1G53890	LURP-one-like protein (DUF567)	-4.09259	14.7333	3.6	0.00484163
	AT1G72920	AT1G72920	Toll-Interleukin-Resistance (TIR) domain family protein	-4.09459	10.1	2.46667	0.0478083
	AT4G01480	PPa5	pyrophosphorylase 5	-4.10811	10.1333	2.46667	0.0478083
	AT2G31230	ERF15	ethylene-responsive element binding factor 15	-4.10957	118.767	28.9	5.09899e-12
	AT5G55790	AT5G55790	hypothetical protein	-4.1122	28.1	6.83333	4.43326e-05
	AT2G36970	AT2G36970	UDP-Glycosyltransferase superfamily protein	-4.12593	37.1333	9	8.54095e-06
	AT1G65690	AT1G65690	Late embryogenesis abundant (LEA) hydroxyproline-rich glycoprotein family	-4.13462	7.16667	1.73333	0.0403969
	AT4G11000	AT4G11000	Ankyrin repeat family protein	-4.14167	16.5667	4	0.0014048
	AT5G03200	LUL1	RING/U-box superfamily protein	-4.15534	14.2667	3.43333	0.00371084
	AT1G33970	AT1G33970	P-loop containing nucleoside triphosphate hydrolases superfamily protein	-4.16452	43.0333	10.3333	3.16972e-07
	AT3G50350	AT3G50350	membrane insertase, putative (DUF1685)	-4.16667	12.5	3	0.0127193
	AT1G21120	IGMT2	O-methyltransferase family protein	-4.16954	48.3667	11.6	4.90671e-05
	AT4G16860	RPP4	Disease resistance protein (TIR-NBS-LRR class) family	-4.17978	37.2	8.9	2.14715e-06
	AT3G14050	RSH2	RELA/SPOT homolog 2	-4.2	29.4	7	4.96386e-05
	AT4G13830	J20	DNAJ-like 20	-4.21232	230.133	54.6333	1.20315e-20
	AT3G56260	AT3G56260	hypothetical protein	-4.22124	15.9	3.76667	0.00298439
	AT5G10946	AT5G10946	hypothetical protein	-4.23077	14.6667	3.46667	0.00484163
	AT2G31585	AT2G31585		-4.23767	191.967	45.3	5.55316e-16
	AT5G52750	AT5G52750	Heavy metal transport/detoxification superfamily protein	-4.25721	64	15.0333	5.46603e-06
	AT4G34990	MYB32	myb domain protein 32	-4.25806	8.8	2.06667	0.0416817
	AT4G22920	NYE1	non-yellowing 1	-4.26796	51.5	12.0667	3.32991e-08
	AT3G16720	ATL2	TOXICOS EN LEVADURA 2	-4.2774	63.7333	14.9	8.84526e-09
	AT1G43910	AT1G43910	P-loop containing nucleoside triphosphate hydrolases superfamily protein	-4.29204	32.3333	7.53333	2.28354e-05
	AT5G39610	NAC6	NAC domain containing protein 6	-4.29375	45.8	10.6667	2.9443e-07
	AT5G01520	AIRP2	RING/U-box superfamily protein	-4.31183	13.3667	3.1	0.00601517
	AT4G01010	CNGC13	cyclic nucleotide-gated channel 13	-4.31884	9.93333	2.3	0.025614
	AT1G69490	NAP	NAC-like, activated by AP3/PI	-4.32589	187.167	43.2667	3.10708e-13
	AT3G20250	PUM5	pumilio 5	-4.33516	26.3	6.06667	3.83652e-05
	AT2G20142	AT2G20142	Toll-Interleukin-Resistance (TIR) domain family protein	-4.34375	13.9	3.2	0.00278042
	AT5G18020	SAUR20	SAUR-like auxin-responsive protein family	-4.34518	28.5333	6.56667	4.03131e-05
	AT5G23460	AT5G23460	hypothetical protein	-4.35593	25.7	5.9	4.43353e-05
	AT5G05300	AT5G05300	hypothetical protein	-4.36296	19.6333	4.5	0.000344522
	AT2G46400	WRKY46	WRKY DNA-binding protein 46	-4.36364	22.4	5.13333	6.45539e-05
	AT1G01360	RCAR1	regulatory component of ABA receptor 1	-4.37049	44.4333	10.1667	4.17151e-07
	AT5G56910	AT5G56910	Proteinase inhibitor I25, cystatin, conserved region	-4.375	10.5	2.4	0.0334635
	AT2G46600	AT2G46600	Calcium-binding EF-hand family protein	-4.39533	595.567	135.5	1.76206e-06
	AT4G14548	AT4G14548		-4.39837	18.0333	4.1	0.000591256
	AT3G05937	AT3G05937	hypothetical protein	-4.40845	10.4333	2.36667	0.0175534
	AT2G47880	AT2G47880	Glutaredoxin family protein	-4.4174	282.567	63.9667	9.70751e-05
	AT1G17745	PGDH	D-3-phosphoglycerate dehydrogenase	-4.42289	29.6333	6.7	8.39908e-06
	AT3G03440	AT3G03440	ARM repeat superfamily protein	-4.4486	15.8667	3.56667	0.00155612
	AT1G29050	TBL38	TRICHOME BIREFRINGENCE-LIKE 38	-4.47059	17.7333	3.96667	0.000444675
	AT4G29190	OZF2	Zinc finger C-x8-C-x5-C-x3-H type family protein	-4.52372	165.267	36.5333	3.44286e-11
	AT4G15093	LigB	catalytic LigB subunit of aromatic ring-opening dioxygenase family	-4.52381	15.8333	3.5	0.00155612
	AT1G20440	COR47	cold-regulated 47	-4.53338	230.9	50.9333	1.27314e-23
	AT1G28370	ERF11	ERF domain protein 11	-4.55172	13.2	2.9	0.00301134
	AT1G80570	AT1G80570	RNI-like superfamily protein	-4.55932	8.96667	1.96667	0.0416817
	AT2G05380	GRP3S	glycine-rich protein 3 short isoform	-4.56707	74.9	16.4	0.00752177
	AT4G00870	AT4G00870	basic helix-loop-helix (bHLH) DNA-binding superfamily protein	-4.56923	9.9	2.16667	0.025614
	AT3G22840	ELIP1	Chlorophyll A-B binding family protein	-4.57075	32.3	7.06667	5.13012e-06
	AT5G13800	PPH	pheophytinase	-4.57426	61.6	13.4667	3.46368e-10
	AT3G28540	AT3G28540	P-loop containing nucleoside triphosphate hydrolases superfamily protein	-4.60635	48.3667	10.5	2.28708e-06
	AT1G78670	GGH3	gamma-glutamyl hydrolase 3	-4.61029	20.9	4.53333	4.88522e-05
	AT4G11900	AT4G11900	S-locus lectin protein kinase family protein	-4.61143	26.9	5.83333	1.39321e-05
	AT4G27280	AT4G27280	Calcium-binding EF-hand family protein	-4.62397	111.9	24.2	3.63988e-06
	AT4G17670	AT4G17670	senescence-associated family protein (DUF581)	-4.62887	29.9333	6.46667	5.45941e-06
	AT2G15390	FUT4	fucosyltransferase 4	-4.63596	35.2333	7.6	7.40207e-06
	AT4G36988			-4.6612	28.4333	6.1	6.15808e-06
	AT3G45640	MPK3	mitogen-activated protein kinase 3	-4.67433	169.367	36.2333	3.9035e-13
	AT1G52880	NAM	NAC (No Apical Meristem) domain transcriptional regulator superfamily protein	-4.68266	42.3	9.03333	9.01801e-08
	AT3G21080	AT3G21080	ABC transporter-like protein	-4.71605	12.7333	2.7	0.00449577
	AT2G39050	EULS3	hydroxyproline-rich glycoprotein family protein	-4.72152	12.4333	2.63333	0.00324915
	AT4G23320	CRK24	cysteine-rich RLK (RECEPTOR-like protein kinase) 24	-4.72222	8.5	1.8	0.0306694
	AT1G55760	AT1G55760	BTB/POZ domain-containing protein	-4.72727	10.4	2.2	0.0175534
	AT5G26920	CBP60G	Cam-binding protein 60-like G	-4.73427	22.5667	4.76667	4.78584e-05
	AT5G58570	AT5G58570	transmembrane protein	-4.75918	77.7333	16.3333	3.68619e-11
	AT4G03450	AT4G03450	Ankyrin repeat family protein	-4.76339	35.5667	7.46667	5.54702e-06
	AT1G73500	MKK9	MAP kinase kinase 9	-4.77246	53.1333	11.1333	9.95931e-10
	AT4G27300	AT4G27300	S-locus lectin protein kinase family protein	-4.8117	87.7333	18.2333	9.84936e-13
	AT3G19970	AT3G19970	alpha/beta-Hydrolases superfamily protein	-4.82258	9.96667	2.06667	0.025614
	AT2G04495	AT2G04495	transmembrane protein	-4.82353	10.9333	2.26667	0.00788572
	AT2G34960	CAT5	cationic amino acid transporter 5	-4.82418	14.6333	3.03333	0.00125281
	AT5G57910	AT5G57910	ribosomal RNA small subunit methyltransferase G	-4.82456	9.16667	1.9	0.0281949
	AT2G43500	AT2G43500	Plant regulator RWP-RK family protein	-4.82609	14.8	3.06667	0.00125281
	AT3G09020	AT3G09020	alpha 1,4-glycosyltransferase family protein	-4.83226	24.9667	5.16667	6.88724e-06
	AT3G56710	SIB1	sigma factor binding protein 1	-4.83263	190.567	39.4333	1.60122e-07
	AT4G08035	AT4G08035		-4.84127	20.3333	4.2	5.23857e-05
	AT1G67920	AT1G67920	hypothetical protein	-4.84314	8.23333	1.7	0.0457848
	AT1G35210	AT1G35210	hypothetical protein	-4.8587	14.9	3.06667	0.000831019
	AT1G01250	AT1G01250	Integrase-type DNA-binding superfamily protein	-4.86328	41.5	8.53333	5.66866e-08
	AT3G62590	AT3G62590	alpha/beta-Hydrolases superfamily protein	-4.86667	12.1667	2.5	0.00487477
	AT5G37780	CAM1	calmodulin 1	-4.88742	24.6	5.03333	7.90257e-06
	AT5G59050	AT5G59050	G patch domain protein	-4.89313	21.3667	4.36667	3.79246e-05
	AT1G57990	PUP18	purine permease 18	-4.92532	101.133	20.5333	5.70546e-08
	AT4G36990	HSF4	heat shock factor 4	-4.92571	28.7333	5.83333	2.18805e-06
	AT5G07830	GUS2	glucuronidase 2	-4.98876	14.8	2.96667	0.00125281
	AT1G69260	AFP1	ABI five binding protein	-5	10	2	0.0126934
	AT1G68470	AT1G68470	Exostosin family protein	-5	9.33333	1.86667	0.0281949
	AT2G15050	LTP	lipid transfer protein	-5.00272	61.2	12.2333	3.08464e-11
	AT5G23750	AT5G23750	Remorin family protein	-5.01227	27.2333	5.43333	5.29623e-06
	AT3G26170	CYP71B19	cytochrome P450, family 71, subfamily B, polypeptide 19	-5.02804	17.9333	3.56667	0.000138109
	AT1G21000	AT1G21000	PLATZ transcription factor family protein	-5.04432	87.2667	17.3	1.15079e-13
	AT1G21240	WAK3	wall associated kinase 3	-5.05691	20.7333	4.1	1.57957e-05
	AT5G04660	CYP77A4	cytochrome P450, family 77, subfamily A, polypeptide 4	-5.05825	17.3667	3.43333	0.000321299
	AT3G51860	CAX3	cation exchanger 3	-5.0597	11.3	2.23333	0.00565996
	AT1G31820	PUT1	Amino acid permease family protein	-5.06702	63	12.4333	1.95879e-11
	AT2G21650	MEE3	Homeodomain-like superfamily protein	-5.06818	44.6	8.8	4.65417e-07
	AT5G43950	AT5G43950	vacuolar protein sorting-associated protein (DUF946)	-5.08861	13.4	2.63333	0.00301134
	AT4G36900	RAP2.10	related to AP2 10	-5.09756	13.9333	2.73333	0.0013355
	AT4G13110	AT4G13110	BSD domain-containing protein	-5.10897	26.5667	5.2	3.87648e-06
	AT4G04955	ALN	allantoinase	-5.14545	9.43333	1.83333	0.019014
	AT3G59700	HLECRK	lectin-receptor kinase	-5.15909	7.56667	1.46667	0.0326399
	AT5G27420	CNI1	carbon/nitrogen insensitive 1	-5.19672	52.8333	10.1667	1.35896e-05
	AT5G41750	AT5G41750	Disease resistance protein (TIR-NBS-LRR class) family	-5.19802	17.5	3.36667	9.52428e-05
	AT5G52760	AT5G52760	Copper transport protein family	-5.20859	28.3	5.43333	7.51183e-05
	AT2G25590	AT2G25590	Plant Tudor-like protein	-5.21649	16.8667	3.23333	0.000224644
	AT3G19660	AT3G19660	hypothetical protein	-5.22013	27.6667	5.3	1.9127e-06
	AT1G21400	AT1G21400	Thiamin diphosphate-binding fold (THDP-binding) superfamily protein	-5.2381	18.3333	3.5	9.0516e-05
	AT5G43780	APS4	Pseudouridine synthase/archaeosine transglycosylase-like family protein	-5.27423	74.3667	14.1	1.46055e-13
	AT5G66790	AT5G66790	Protein kinase superfamily protein	-5.28	8.8	1.66667	0.0203513
	AT1G72900	AT1G72900	Toll-Interleukin-Resistance (TIR) domain-containing protein	-5.29348	32.4667	6.13333	9.45312e-06
	AT5G50240	PIMT2	protein-l-isoaspartate methyltransferase 2	-5.33654	18.5	3.46667	9.0516e-05
	AT1G78410	AT1G78410	VQ motif-containing protein	-5.36111	12.8667	2.4	0.00215264
	AT4G19420	AT4G19420	Pectinacetylesterase family protein	-5.37313	12	2.23333	0.00224968
	AT3G21780	UGT71B6	UDP-glucosyl transferase 71B6	-5.3913	8.26667	1.53333	0.0213041
	AT5G50570	SPL13A	Squamosa promoter-binding protein-like (SBP domain) transcription factor family protein	-5.40217	16.5667	3.06667	0.000151742
	AT2G35345	AT2G35345	hypothetical protein	-5.5	7.33333	1.33333	0.0492512
	AT5G41860	AT5G41860	transmembrane protein	-5.51389	13.2333	2.4	0.00140706
	AT4G24130	AT4G24130	DUF538 family protein (Protein of unknown function, DUF538)	-5.51515	12.1333	2.2	0.00224968
	AT5G33290	XGD1	xylogalacturonan deficient 1	-5.54118	15.7	2.83333	0.000155827
	AT4G23260	CRK18	cysteine-rich RLK (RECEPTOR-like protein kinase) 18	-5.5625	41.5333	7.46667	4.19247e-09
	AT1G34180	NAC016	NAC domain containing protein 16	-5.58974	14.5333	2.6	0.000392749
	AT4G12720	NUDT7	MutT/nudix family protein	-5.5935	22.9333	4.1	2.96684e-05
	AT4G08870	ARGAH2	Arginase/deacetylase superfamily protein	-5.64706	38.4	6.8	6.1495e-09
	AT1G22370	UGT85A5	UDP-glucosyl transferase 85A5	-5.67935	34.8333	6.13333	3.34357e-08
	AT1G25370	AT1G25370	hypothetical protein (DUF1639)	-5.69524	19.9333	3.5	1.62951e-05
	AT5G11590	TINY2	Integrase-type DNA-binding superfamily protein	-5.70175	10.8333	1.9	0.00549581
	AT5G53420	AT5G53420	CCT motif family protein	-5.72039	98.2	17.1667	6.80749e-12
	AT2G23680	AT2G23680	Cold acclimation protein WCOR413 family	-5.77895	18.3	3.16667	1.66399e-05
	AT3G03870	AT3G03870	transmembrane protein	-5.78008	92.8667	16.0667	2.95334e-14
	AT1G27730	STZ	salt tolerance zinc finger	-5.93434	39.1667	6.6	2.10233e-07
	AT5G03350	AT5G03350	Legume lectin family protein	-5.93557	76.7667	12.9333	4.79653e-07
	AT2G19810	OZF1	CCCH-type zinc finger family protein	-5.94169	67.9333	11.4333	9.38213e-09
	AT4G17770	TPS5	trehalose phosphatase/synthase 5	-5.95101	68.8333	11.5667	1.7414e-10
	AT5G59700	AT5G59700	Protein kinase superfamily protein	-5.96667	23.8667	4	1.04699e-06
	AT4G13810	RLP47	receptor like protein 47	-6.0099	60.7	10.1	3.10708e-13
	AT1G16420	MC8	metacaspase 8	-6.02439	8.23333	1.36667	0.0213041
	AT5G03285	AT5G03285		-6.02817	14.2667	2.36667	0.000392749
	AT5G66052	AT5G66052	transmembrane protein	-6.03825	36.8333	6.1	4.19247e-09
	AT5G11610	AT5G11610	Exostosin family protein	-6.04054	14.9	2.46667	0.000249802
	AT1G02390	GPAT2	glycerol-3-phosphate acyltransferase 2	-6.06818	8.9	1.46667	0.00887765
	AT2G22240	MIPS2	myo-inositol-1-phosphate synthase 2	-6.14333	124.3	20.2333	5.1975e-12
	AT5G17860	CAX7	calcium exchanger 7	-6.14368	35.6333	5.8	8.02125e-09
	AT3G50800	AT3G50800	hypothetical protein	-6.1519	16.2	2.63333	0.00010034
	AT5G17900	AT5G17900	microfibrillar-associated protein-like protein	-6.16438	30	4.86667	1.13662e-07
	AT4G16950	RPP5	Disease resistance protein (TIR-NBS-LRR class) family	-6.20072	57.6667	9.3	1.1672e-12
	AT5G23230	NIC2	nicotinamidase 2	-6.26761	14.8333	2.36667	0.000249802
	AT5G10600	CYP81K2	cytochrome P450, family 81, subfamily K, polypeptide 2	-6.28889	9.43333	1.5	0.00874313
	AT5G28320	AT5G28320	embryo defective protein	-6.33333	8.23333	1.3	0.0213041
	AT1G22160	AT1G22160	senescence-associated family protein (DUF581)	-6.33987	129.333	20.4	3.57648e-14
	AT5G52450	AT5G52450	MATE efflux family protein	-6.35897	8.26667	1.3	0.0213041
	AT1G28230	PUP1	purine permease 1	-6.36441	25.0333	3.93333	2.11824e-07
	AT4G04490	CRK36	cysteine-rich RLK (RECEPTOR-like protein kinase) 36	-6.36842	12.1	1.9	0.000957022
	AT5G39020	AT5G39020	Malectin/receptor-like protein kinase family protein	-6.4	28.8	4.5	6.36921e-08
	AT2G24600	AT2G24600	Ankyrin repeat family protein	-6.48016	54.4333	8.4	6.73652e-11
	AT5G54530	AT5G54530	serine protease, putative (Protein of unknown function, DUF538)	-6.48571	7.56667	1.16667	0.0216317
	AT2G40130	AT2G40130	Double Clp-N motif-containing P-loop nucleoside triphosphate hydrolases superfamily protein	-6.53125	27.8667	4.26667	3.82455e-07
	AT3G03470	CYP89A9	cytochrome P450, family 87, subfamily A, polypeptide 9	-6.53684	20.7	3.16667	2.7904e-06
	AT3G04000	AT3G04000	NAD(P)-binding Rossmann-fold superfamily protein	-6.54494	38.8333	5.93333	3.03539e-09
	AT4G23200	CRK12	cysteine-rich RLK (RECEPTOR-like protein kinase) 12	-6.61765	7.5	1.13333	0.0216317
	AT5G44568	AT5G44568	transmembrane protein	-6.63333	59.7	9	1.22601e-11
	AT4G18205	AT4G18205	Nucleotide-sugar transporter family protein	-6.65273	137.933	20.7333	7.47676e-16
	AT1G80130	AT1G80130	Tetratricopeptide repeat (TPR)-like superfamily protein	-6.66544	423.033	63.4667	1.67496e-08
	AT1G63840	AT1G63840	RING/U-box superfamily protein	-6.66899	63.8	9.56667	1.50069e-13
	AT5G11230	AT5G11230	Nucleotide-sugar transporter family protein	-6.88235	11.7	1.7	0.000587825
	AT3G61900	AT3G61900	SAUR-like auxin-responsive protein family	-6.88889	10.3333	1.5	0.00365667
	AT1G76955	AT1G76955	Expressed protein	-6.92453	36.7	5.3	6.56933e-10
	AT3G13277	AT3G13277		-6.93617	21.7333	3.13333	7.21771e-07
	AT1G46554	AT1G46554		-6.93939	22.9	3.3	1.81919e-07
	AT5G39670	AT5G39670	Calcium-binding EF-hand family protein	-6.94218	68.0333	9.8	1.64039e-06
	AT5G43150	AT5G43150	elongation factor	-7.00451	103.433	14.7667	9.95713e-19
	AT2G18210	AT2G18210	hypothetical protein	-7.01786	13.1	1.86667	0.00024239
	AT1G29395	COR413IM1	COLD REGULATED 314 INNER MEMBRANE 1	-7.01923	12.1667	1.73333	0.000371987
	AT1G02850	BGLU11	beta glucosidase 11	-7.02381	9.83333	1.4	0.00225865
	AT3G53980	AT3G53980	Bifunctional inhibitor/lipid-transfer protein/seed storage 2S albumin superfamily protein	-7.04878	9.63333	1.36667	0.00360647
	AT1G21550	AT1G21550	Calcium-binding EF-hand family protein	-7.11765	8.06667	1.13333	0.00872284
	AT3G28890	RLP43	receptor like protein 43	-7.13514	8.8	1.23333	0.00887765
	AT4G17490	ERF6	ethylene responsive element binding factor 6	-7.17544	13.6333	1.9	0.000381836
	AT1G05575	AT1G05575	transmembrane protein	-7.19231	6.23333	0.866667	0.0335081
	AT5G67520	APK4	adenosine-5'-phosphosulfate (APS) kinase 4	-7.25532	22.7333	3.13333	2.65891e-07
	AT4G16890	SNC1	TIR-NBS-LRR class disease resistance protein	-7.32189	113.733	15.5333	1.64544e-22
	AT5G51190	AT5G51190	Integrase-type DNA-binding superfamily protein	-7.45614	14.1667	1.9	0.000138803
	AT5G58980	AT5G58980	Neutral/alkaline non-lysosomal ceramidase	-7.65385	6.63333	0.866667	0.0210172
	AT1G28190	AT1G28190	hypothetical protein	-7.66667	8.43333	1.1	0.0054638
	AT1G21110	IGMT3	O-methyltransferase family protein	-7.6988	42.6	5.53333	1.05539e-07
	AT1G13990	AT1G13990	plant/protein	-7.7	23.1	3	4.03242e-08
	AT1G28570	AT1G28570	SGNH hydrolase-type esterase superfamily protein	-7.7033	23.3667	3.03333	2.47223e-08
	AT1G67105	AT1G67105		-7.75676	9.56667	1.23333	0.00360647
	AT2G05518	AT2G05518		-7.93333	11.9	1.5	0.000587825
	AT1G63720	AT1G63720	hydroxyproline-rich glycoprotein family protein	-7.93939	8.73333	1.1	0.00339771
	AT2G38790	AT2G38790	hypothetical protein	-7.96429	29.7333	3.73333	3.44651e-09
	AT1G80120	AT1G80120	LURP-one-like protein (DUF567)	-7.96552	15.4	1.93333	1.3437e-05
	AT1G60190	PUB19	ARM repeat superfamily protein	-7.97436	10.3667	1.3	0.00141
	AT5G61600	ERF104	ethylene response factor 104	-8.01342	39.8	4.96667	3.46356e-07
	AT5G11580	AT5G11580	Regulator of chromosome condensation (RCC1) family protein	-8.05155	26.0333	3.23333	6.18408e-09
	AT2G17710	AT2G17710	Big1	-8.06897	39	4.83333	7.00207e-11
	AT2G25625	AT2G25625	histone deacetylase-like protein	-8.20219	100.067	12.2	3.61071e-16
	AT5G35450	AT5G35450	Disease resistance protein (CC-NBS-LRR class) family	-8.26087	19	2.3	9.32809e-07
	AT5G38590	AT5G38590	F-box/RNI-like/FBD-like domains-containing protein	-8.375	6.7	0.8	0.0210172
	AT1G15125	AT1G15125	S-adenosyl-L-methionine-dependent methyltransferases superfamily protein	-8.41538	36.4667	4.33333	2.43391e-08
	AT1G67360	AT1G67360	Rubber elongation factor protein (REF)	-8.41851	139.467	16.5667	1.903e-12
	AT4G30270	XTH24	xyloglucan endotransglucosylase/hydrolase 24	-8.42952	127.567	15.1333	1.07519e-22
	AT5G16570	GLN1;4	glutamine synthetase 1;4	-8.43182	12.3667	1.46667	7.39491e-05
	AT5G09440	EXL4	EXORDIUM like 4	-8.49515	29.1667	3.43333	2.23239e-09
	AT4G01390	AT4G01390	TRAF-like family protein	-8.50769	18.4333	2.16667	6.055e-06
	AT5G06510	NF-YA10	nuclear factor Y, subunit A10	-8.69444	10.4333	1.2	0.00141
	AT5G04340	ZAT6	6	-8.7554	40.5667	4.63333	4.89249e-12
	AT3G14280	AT3G14280	LL-diaminopimelate aminotransferase	-8.76471	14.9	1.7	7.08783e-06
	AT3G57540	AT3G57540	Remorin family protein	-8.81132	15.5667	1.76667	1.3437e-05
	AT4G21910	AT4G21910	MATE efflux family protein	-8.8617	27.7667	3.13333	2.38679e-09
	AT5G11930	AT5G11930	Thioredoxin superfamily protein	-8.88421	28.1333	3.16667	3.37998e-09
	AT3G29000	AT3G29000	Calcium-binding EF-hand family protein	-8.93	29.7667	3.33333	2.38144e-06
	AT3G15510	NAC2	NAC domain containing protein 2	-8.98438	19.1667	2.13333	3.08498e-07
	AT1G77920	TGA7	bZIP transcription factor family protein	-9.02564	11.7333	1.3	0.000203203
	AT3G29035	NAC3	NAC domain containing protein 3	-9.08	7.56667	0.833333	0.00494072
	AT4G08555	AT4G08555	hypothetical protein	-9.1875	14.7	1.6	1.1732e-05
	AT3G26290	CYP71B26	cytochrome P450, family 71, subfamily B, polypeptide 26	-9.30189	65.7333	7.06667	6.52079e-19
	AT4G19500	AT4G19500	nucleoside-triphosphatase/transmembrane receptor/nucleotide binding/ATP binding protein	-9.30435	14.2667	1.53333	1.91963e-05
	AT5G59320	LTP3	lipid transfer protein 3	-9.52601	164.8	17.3	6.49379e-09
	AT2G15480	UGT73B5	UDP-glucosyl transferase 73B5	-9.58242	29.0667	3.03333	1.44546e-10
	AT3G62960	AT3G62960	Thioredoxin superfamily protein	-9.69231	63	6.5	1.26813e-10
	AT5G43440	AT5G43440	2-oxoglutarate (2OG) and Fe(II)-dependent oxygenase superfamily protein	-9.71939	63.5	6.53333	2.6865e-19
	AT1G73330	DR4	drought-repressed 4	-9.8	71.8667	7.33333	1.43328e-17
	AT4G11211	AT4G11211	hypothetical protein	-9.80165	118.6	12.1	2.71768e-23
	AT2G32140	AT2G32140	transmembrane receptor	-10.0625	5.36667	0.533333	0.0309409
	AT1G73040	AT1G73040	Mannose-binding lectin superfamily protein	-10.1923	8.83333	0.866667	0.00109144
	AT5G48657	AT5G48657	defense protein-like protein	-10.5	7.7	0.733333	0.00494072
	AT4G13630	AT4G13630	zein-binding protein (Protein of unknown function, DUF593)	-10.6071	9.9	0.933333	0.000788079
	AT1G70270	AT1G70270	transcription factor	-11	6.23333	0.566667	0.0114528
	AT4G12290	AT4G12290	Copper amine oxidase family protein	-11.0102	72.3	6.56667	2.41295e-20
	AT1G65450	GLC	HXXXD-type acyl-transferase family protein	-11.0667	5.53333	0.5	0.0309409
	AT5G52310	LTI78	low-temperature-responsive protein 78 (LTI78) / desiccation-responsive protein 29A (RD29A)	-11.1408	26.3667	2.36667	1.67496e-08
	AT4G23990	CSLG3	cellulose synthase like G3	-11.3617	17.8	1.56667	2.02501e-07
	AT5G19470	NUDT24	nudix hydrolase homolog 24	-11.4151	20.1667	1.76667	1.06439e-06
	AT1G64360	AT1G64360	hypothetical protein	-11.5401	268.5	23.2667	2.26417e-10
	AT2G23672	AT2G23672	Natural antisense transcript overlaps with AT2G23670	-11.602	37.9	3.26667	2.33034e-13
	AT1G74650	MYB31	myb domain protein 31	-11.6842	7.4	0.633333	0.00807642
	AT4G15630	AT4G15630	Uncharacterized protein family (UPF0497)	-11.7423	37.9667	3.23333	2.33034e-13
	AT4G23140	CRK6	cysteine-rich RLK (RECEPTOR-like protein kinase) 6	-11.8209	26.4	2.23333	7.96825e-11
	AT2G18050	HIS1-3	histone H1-3	-11.9091	13.1	1.1	7.36542e-06
	AT4G34860	A/N-InvB	Plant neutral invertase family protein	-12	8.4	0.7	0.00182145
	AT2G29950	ELF4-L1	ELF4-like 1	-12.1111	7.26667	0.6	0.00238988
	AT3G16150	ASPGB1	N-terminal nucleophile aminohydrolases (Ntn hydrolases) superfamily protein	-12.303	13.5333	1.1	4.31719e-06
	AT3G48020	AT3G48020	hypothetical protein	-12.4857	14.5667	1.16667	3.41754e-06
	AT5G42250	AT5G42250	Zinc-binding alcohol dehydrogenase family protein	-12.8333	12.8333	1	1.24769e-05
	AT4G13100	AT4G13100	RING/U-box superfamily protein	-13.04	21.7333	1.66667	2.66952e-09
	AT2G26740	SEH	soluble epoxide hydrolase	-13.2432	114.333	8.63333	9.67452e-36
	AT2G41380	AT2G41380	S-adenosyl-L-methionine-dependent methyltransferases superfamily protein	-13.35	17.8	1.33333	5.18344e-08
	AT4G33040	AT4G33040	Thioredoxin superfamily protein	-13.746	115.467	8.4	4.80656e-17
	AT1G56010	NAC1	NAC domain containing protein 1	-13.8788	15.2667	1.1	1.21079e-06
	AT5G47590	AT5G47590	Heat shock protein HSP20/alpha crystallin family	-14.7	4.9	0.333333	0.0250184
	AT1G12940	NRT2.5	nitrate transporter2.5	-15.25	8.13333	0.533333	0.000825821
	AT3G50770	CML41	calmodulin-like 41	-15.383	24.1	1.56667	7.40147e-10
	AT3G46080	AT3G46080	C2H2-type zinc finger family protein	-15.4	5.13333	0.333333	0.0146166
	AT1G17170	GSTU24	glutathione S-transferase TAU 24	-16.0345	15.5	0.966667	3.01402e-07
	AT1G54575	AT1G54575	hypothetical protein	-16.5714	50.2667	3.03333	2.10143e-18
	AT2G29460	GSTU4	glutathione S-transferase tau 4	-16.5789	10.5	0.633333	1.66022e-05
	AT5G01740	AT5G01740	Nuclear transport factor 2 (NTF2) family protein	-17	6.8	0.4	0.00406432
	AT5G54960	PDC2	pyruvate decarboxylase-2	-17.1951	23.5	1.36667	4.54211e-11
	AT2G29350	SAG13	senescence-associated gene 13	-17.8	17.8	1	6.65512e-09
	AT5G55250	IAMT1	IAA carboxylmethyltransferase 1	-18.2857	4.26667	0.233333	0.0425045
	AT5G18130	AT5G18130	transmembrane protein	-18.3763	118.833	6.46667	6.89215e-30
	AT5G50800	SWEET13	Nodulin MtN3 family protein	-18.4118	10.4333	0.566667	2.90663e-05
	AT4G32940	GAMMA-VPE	gamma vacuolar processing enzyme	-18.4241	214.333	11.6333	4.63119e-31
	AT2G32160	AT2G32160	S-adenosyl-L-methionine-dependent methyltransferases superfamily protein	-19	6.33333	0.333333	0.00281438
	AT4G22710	CYP706A2	cytochrome P450, family 706, subfamily A, polypeptide 2	-19.8333	7.93333	0.4	0.000825821
	AT4G20480	AT4G20480	Putative endonuclease or glycosyl hydrolase	-20.4783	15.7	0.766667	1.76071e-07
	AT5G39030	AT5G39030	Protein kinase superfamily protein	-20.6415	36.4667	1.76667	1.0627e-15
	AT2G21080	AT2G21080	Ras guanine nucleotide exchange factor K	-21	8.4	0.4	0.000481362
	AT5G23240	AT5G23240	DNAJ heat shock N-terminal domain-containing protein	-22.1667	4.43333	0.2	0.0425045
	AT5G59310	LTP4	lipid transfer protein 4	-22.1795	28.8333	1.3	3.17421e-05
	AT1G59670	GSTU15	glutathione S-transferase TAU 15	-22.2857	15.6	0.7	3.50462e-08
	AT1G68945	AT1G68945	hypothetical protein	-22.8182	16.7333	0.733333	6.59e-09
	AT4G13920	RLP50	receptor like protein 50	-23	13.8	0.6	5.64153e-07
	AT1G11210	AT1G11210	cotton fiber protein, putative (DUF761)	-29.6667	11.8667	0.4	3.04529e-06
	AT5G22300	NIT4	nitrilase 4	-30.1176	51.2	1.7	2.02502e-19
	AT5G46490	AT5G46490	Disease resistance protein (TIR-NBS-LRR class) family	-30.6571	35.7667	1.16667	1.35014e-17
	AT1G60730	AT1G60730	NAD(P)-linked oxidoreductase superfamily protein	-32	4.26667	0.133333	0.0425045
	AT4G16880	AT4G16880	Leucine-rich repeat (LRR) family protein	-33.2667	66.5333	2	2.99789e-34
	AT1G56650	PAP1	production of anthocyanin pigment 1	-35	8.16667	0.233333	0.00015874
	AT5G15500	AT5G15500	Ankyrin repeat family protein	-36.7241	35.5	0.966667	1.59851e-17
	AT1G56600	GolS2	galactinol synthase 2	-38.1379	36.8667	0.966667	6.59912e-15
	AT1G61800	GPT2	glucose-6-phosphate/phosphate translocator 2	-38.2	6.36667	0.166667	0.0049322
	AT5G39190	GER2	germin-like protein 2	-38.5	12.8333	0.333333	5.5348e-07
	AT5G22608	AT5G22608	hypothetical protein	-41.75	11.1333	0.266667	9.4348e-06
	AT5G03210	DIP2	E3 ubiquitin-protein ligase	-43.4615	18.8333	0.433333	3.34357e-08
	AT1G67810	SUFE2	sulfur E2	-48.7407	43.8667	0.9	3.7566e-23
	AT2G26355	AT2G26355	Natural antisense transcript overlaps with AT2G26360	-49.4	41.1667	0.833333	1.18406e-21
	AT5G43740	AT5G43740	Disease resistance protein (CC-NBS-LRR class) family	-53.3846	23.1333	0.433333	4.08636e-13
	AT5G56840	AT5G56840	myb-like transcription factor family protein	-70.5	14.1	0.2	6.92928e-09
	AT5G25980	TGG2	glucoside glucohydrolase 2	-72.4545	26.5667	0.366667	6.806e-15
	AT1G34060	AT1G34060	Pyridoxal phosphate (PLP)-dependent transferases superfamily protein	-86.0833	103.3	1.2	6.11793e-34
	AT4G06534	AT4G06534	transmembrane protein	-96	3.2	0.0333333	0.0474638
	AT4G06536	AT4G06536	SPla/RYanodine receptor (SPRY) domain-containing protein	-99	3.3	0.0333333	0.0474638
	AT5G37300	WSD1	O-acyltransferase (WSD1-like) family protein	-108	7.2	0.0666667	0.000514196
	AT5G39160	AT5G39160	RmlC-like cupins superfamily protein	-149	4.96667	0.0333333	0.00442507
